# Supplementary material for: Clustering of Tau fibrils impairs the synaptic composition of α3‐Na+/K+‐ATPase and AMPA receptors
Source: EMBO J. 2019 Jan 10;38(3):e99871. doi: 10.15252/embj.201899871 (PMC6356061; doi:10.15252/embj.201899871)
Supplement: Supplementary file 5 — Appendix Table S3 [file EMBJ-38-e99871-s005.xlsx]

## Sheet: Sheet1
List of proteins from whole neurons lysates interacting with extracellularly applied 1N4R or 1N3R Tau fibrils.
In bold, the intrinsic plasma membrane proteins presenting extracellularly exposed regions
Fold change corresponds to the average spectral count ratio of 6 independent replicates, calculated when more than one unique peptide was identified in at least 4 replicates of 6, and T-test p-values below 0.05.
Only proteins with Fold change above 2 are presented.
Fold change is labeled "∞" when it is infinite as the protein is pulled-down only with fibrillar 1N4Ror 1N3R Tau fibrils, but not in the controls.
Fold change, and corresponding p-values, are labeled "-" when the protein was not detected or identified (with more than one unique peptide) in less than 4 replicates of 6.
P-values from T-test using using Benjamni-Hochberg correction are presented.
Proteins identified after crosslinking are labeled "+" in the last column.
Protein name	Accession	Gene name	Fold Change 1N4R Fib/Ctl	T-Test (p-value)	Fold Change 1N3R Fib/Ctl	T-Test (p-value)	Identified by cross-linking
116 kDa U5 small nuclear ribonucleoprotein component	U5S1_MOUSE	Eftud2	∞	< 0.00010	∞	< 0.00010	-
14-3-3 protein beta/alpha	1433B_MOUSE	Ywhab	∞	< 0.00010	∞	< 0.00010	+
14-3-3 protein epsilon	1433E_MOUSE	Ywhae	∞	< 0.00010	∞	< 0.00010	+
14-3-3 protein eta	1433F_MOUSE	Ywhah	∞	< 0.00010	∞	< 0.00010	-
14-3-3 protein gamma	1433G_MOUSE	Ywhag	∞	< 0.00010	∞	< 0.00010	-
14-3-3 protein theta	1433T_MOUSE	Ywhaq	∞	< 0.00010	∞	< 0.00010	+
14-3-3 protein zeta/delta	1433Z_MOUSE	Ywhaz	∞	< 0.00010	∞	< 0.00010	+
1-phosphatidylinositol 4,5-bisphosphate phosphodiesterase beta-1	PLCB1_MOUSE	Plcb1	∞	< 0.00010	∞	0.00037	-
2',3'-cyclic-nucleotide 3'-phosphodiesterase	CN37_MOUSE	Cnp	∞	< 0.00010	∞	0.0015	-
2,4-dienoyl-CoA reductase, mitochondrial	DECR_MOUSE	Decr1	∞	< 0.00010	-	-	-
26S protease regulatory subunit 10B	PRS10_ICTTR	PSMC6	∞	< 0.00010	∞	0.00025	+
26S protease regulatory subunit 4	PRS4_MOUSE	Psmc1	∞	< 0.00010	∞	< 0.00010	+
26S protease regulatory subunit 6A	PRS6A_RAT	Psmc3	∞	< 0.00010	∞	< 0.00010	+
26S protease regulatory subunit 6B	PRS6B_MOUSE	Psmc4	∞	< 0.00010	∞	0.0011	-
26S protease regulatory subunit 7	PRS7_MOUSE	Psmc2	∞	< 0.00010	∞	< 0.00010	+
26S protease regulatory subunit 8	PRS8_MOUSE	Psmc5	∞	< 0.00010	∞	0.00025	+
26S proteasome non-ATPase regulatory subunit 1	PSMD1_MOUSE	Psmd1	∞	< 0.00010	∞	0.00034	+
26S proteasome non-ATPase regulatory subunit 11	PSD11_MOUSE	Psmd11	∞	< 0.00010	∞	< 0.00010	+
26S proteasome non-ATPase regulatory subunit 12	PSD12_MOUSE	Psmd12	∞	< 0.00010	∞	0.00042	-
26S proteasome non-ATPase regulatory subunit 13	PSD13_MOUSE	Psmd13	∞	< 0.00010	∞	0.00021	+
26S proteasome non-ATPase regulatory subunit 2	PSMD2_MOUSE	Psmd2	∞	< 0.00010	∞	< 0.00010	+
26S proteasome non-ATPase regulatory subunit 3	PSMD3_MOUSE	Psmd3	∞	< 0.00010	∞	< 0.00010	+
26S proteasome non-ATPase regulatory subunit 6	PSMD6_MOUSE	Psmd6	∞	< 0.00010	∞	0.0002	+
26S proteasome non-ATPase regulatory subunit 7	PSMD7_MOUSE	Psmd7	∞	< 0.00010	∞	0.00037	+
28S ribosomal protein S29, mitochondrial	RT29_MOUSE	Dap3	∞	0.0033	-	-	-
2-oxoglutarate dehydrogenase, mitochondrial	ODO1_MOUSE	Ogdh	3.5	< 0.00010	-	-	-
3-hydroxyacyl-CoA dehydrogenase type-2	HCD2_MOUSE	Hsd17b10	4.46667	< 0.00010	-	-	-
3-ketoacyl-CoA thiolase A, peroxisomal	THIKA_MOUSE	Acaa1a	∞	< 0.00010	∞	0.0039	-
3-ketoacyl-CoA thiolase, mitochondrial	THIM_MOUSE	Acaa2	∞	0.00021	-	-	-
40S ribosomal protein S10	RS10_MOUSE	Rps10	∞	< 0.00010	∞	< 0.00010	+
40S ribosomal protein S11	RS11_MOUSE	Rps11	∞	< 0.00010	∞	< 0.00010	+
40S ribosomal protein S12	RS12_MOUSE	Rps12	∞	< 0.00010	∞	< 0.00010	+
40S ribosomal protein S13	RS13_MOUSE	Rps13	6.85714	< 0.00010	∞	< 0.00010	+
40S ribosomal protein S14	RS14_CRIGR	RPS14	∞	< 0.00010	∞	< 0.00010	+
40S ribosomal protein S15a	RS15A_MOUSE	Rps15a	∞	< 0.00010	∞	< 0.00010	+
40S ribosomal protein S16	RS16_MOUSE	Rps16	8.22222	< 0.00010	∞	< 0.00010	+
40S ribosomal protein S17	RS17_CRIGR	RPS17	∞	< 0.00010	∞	< 0.00010	+
40S ribosomal protein S18	RS18_MOUSE	Rps18	3	< 0.00010	4	< 0.00010	+
40S ribosomal protein S19	RS19_MOUSE	Rps19	∞	< 0.00010	∞	< 0.00010	+
40S ribosomal protein S2	RS2_MOUSE	Rps2	∞	< 0.00010	∞	< 0.00010	+
40S ribosomal protein S20	RS20_MOUSE	Rps20	∞	< 0.00010	∞	< 0.00010	-
40S ribosomal protein S23	RS23_CHILA	RPS23	∞	< 0.00010	∞	< 0.00010	+
40S ribosomal protein S24	RS24_MESAU	RPS24	∞	< 0.00010	∞	< 0.00010	+
40S ribosomal protein S25	RS25_MOUSE	Rps25	∞	< 0.00010	∞	< 0.00010	+
40S ribosomal protein S26	RS26_MOUSE	Rps26	∞	< 0.00010	∞	< 0.00010	+
40S ribosomal protein S27	RS27_MOUSE	Rps27	∞	< 0.00010	∞	< 0.00010	+
40S ribosomal protein S3	RS3_MOUSE	Rps3	18.4286	< 0.00010	∞	< 0.00010	+
40S ribosomal protein S3a	RS3A_MOUSE	Rps3a	∞	< 0.00010	∞	< 0.00010	+
40S ribosomal protein S4, X isoform	RS4X_MESAU	RPS4X	∞	< 0.00010	∞	< 0.00010	+
40S ribosomal protein S5	RS5_MOUSE	Rps5	∞	< 0.00010	∞	< 0.00010	+
40S ribosomal protein S6	RS6_MOUSE	Rps6	∞	< 0.00010	∞	< 0.00010	+
40S ribosomal protein S7	RS7_MOUSE	Rps7	∞	< 0.00010	∞	< 0.00010	+
40S ribosomal protein S8	RS8_MOUSE	Rps8	∞	< 0.00010	∞	< 0.00010	+
40S ribosomal protein S9	RS9_MOUSE	Rps9	∞	< 0.00010	∞	< 0.00010	+
40S ribosomal protein SA	RSSA_CRIGR	Rpsa	∞	< 0.00010	∞	< 0.00010	+
4-aminobutyrate aminotransferase, mitochondrial	GABT_MOUSE	Abat	∞	< 0.00010	-	-	-
5'-nucleotidase domain-containing protein 2	NT5D2_RAT	Nt5dc2	∞	0.0018	-	-	-
60S acidic ribosomal protein P0	RLA0_MOUSE	Rplp0	∞	< 0.00010	12.33	< 0.00010	+
60S acidic ribosomal protein P1	RLA1_MOUSE	Rplp1	∞	< 0.00010	∞	< 0.00010	-
60S acidic ribosomal protein P2	RLA2_MOUSE	Rplp2	∞	< 0.00010	∞	< 0.00010	-
60S ribosomal protein L10	RL10_MOUSE	Rpl10	∞	< 0.00010	∞	< 0.00010	+
60S ribosomal protein L10a	RL10A_RAT	Rpl10a	∞	< 0.00010	∞	< 0.00010	+
60S ribosomal protein L11	RL11_CHILA	RPL11	4.86667	< 0.00010	4.21	< 0.00010	+
60S ribosomal protein L12	RL12_MOUSE	Rpl12	∞	< 0.00010	∞	< 0.00010	-
60S ribosomal protein L13	RL13_MOUSE	Rpl13	∞	< 0.00010	∞	< 0.00010	+
60S ribosomal protein L13a	RL13A_MOUSE	Rpl13a	∞	< 0.00010	∞	< 0.00010	+
60S ribosomal protein L14	RL14_MOUSE	Rpl14	∞	< 0.00010	∞	< 0.00010	+
60S ribosomal protein L15	RL15_MOUSE	Rpl15	∞	< 0.00010	∞	< 0.00010	+
60S ribosomal protein L17	RL17_MOUSE	Rpl17	∞	< 0.00010	∞	< 0.00010	+
60S ribosomal protein L18	RL18_MOUSE	Rpl18	∞	< 0.00010	∞	< 0.00010	+
60S ribosomal protein L18a	RL18A_MOUSE	Rpl18a	∞	< 0.00010	∞	< 0.00010	+
60S ribosomal protein L19	RL19_MOUSE	Rpl19	∞	< 0.00010	∞	0.00017	+
60S ribosomal protein L21	RL21_MOUSE	Rpl21	∞	< 0.00010	∞	< 0.00010	-
60S ribosomal protein L22	RL22_MOUSE	Rpl22	∞	< 0.00010	∞	< 0.00010	+
60S ribosomal protein L23	RL23_MOUSE	Rpl23	∞	< 0.00010	∞	< 0.00010	+
60S ribosomal protein L23a	RL23A_MOUSE	Rpl23a	∞	< 0.00010	∞	< 0.00010	+
60S ribosomal protein L24	RL24_MOUSE	Rpl24	∞	< 0.00010	∞	< 0.00010	+
60S ribosomal protein L26	RL26_MOUSE	Rpl26	∞	< 0.00010	∞	< 0.00010	+
60S ribosomal protein L27	RL27_MOUSE	Rpl27	∞	< 0.00010	∞	< 0.00010	+
60S ribosomal protein L27a	RL27A_MOUSE	Rpl27a	∞	< 0.00010	∞	< 0.00010	+
60S ribosomal protein L28	RL28_MOUSE	Rpl28	∞	< 0.00010	∞	< 0.00010	+
60S ribosomal protein L29	RL29_MOUSE	Rpl29	∞	< 0.00010	∞	< 0.00010	+
60S ribosomal protein L3	RL3_MOUSE	Rpl3	∞	< 0.00010	∞	< 0.00010	+
60S ribosomal protein L30	RL30_MOUSE	Rpl30	4.57895	< 0.00010	5.69	< 0.00010	+
60S ribosomal protein L31	RL31_MARMO	RPL31	∞	< 0.00010	∞	< 0.00010	+
60S ribosomal protein L32	RL32_MOUSE	Rpl32	∞	< 0.00010	-	-	-
60S ribosomal protein L34	RL34_MOUSE	Rpl34	∞	< 0.00010	∞	< 0.00010	+
60S ribosomal protein L35	RL35_MOUSE	Rpl35	∞	< 0.00010	∞	< 0.00010	-
60S ribosomal protein L36a	RL36A_MOUSE	Rpl36a	∞	< 0.00010	∞	< 0.00010	+
60S ribosomal protein L37a	RL37A_MOUSE	Rpl37a	∞	< 0.00010	∞	< 0.00010	+
60S ribosomal protein L38	RL38_MOUSE	Rpl38	∞	< 0.00010	∞	< 0.00010	-
60S ribosomal protein L4	RL4_MOUSE	Rpl4	∞	< 0.00010	∞	< 0.00010	+
60S ribosomal protein L5	RL5_MOUSE	Rpl5	∞	< 0.00010	∞	< 0.00010	+
60S ribosomal protein L6	RL6_MOUSE	Rpl6	∞	< 0.00010	∞	< 0.00010	+
60S ribosomal protein L7	RL7_MOUSE	Rpl7	∞	< 0.00010	∞	< 0.00010	+
60S ribosomal protein L7a	RL7A_MOUSE	Rpl7a	∞	< 0.00010	∞	< 0.00010	+
60S ribosomal protein L8	RL8_MOUSE	Rpl8	∞	< 0.00010	∞	< 0.00010	-
60S ribosomal protein L9	RL9_MOUSE	Rpl9	∞	< 0.00010	∞	< 0.00010	+
6-phosphogluconate dehydrogenase, decarboxylating	6PGD_MOUSE	Pgd	∞	0.00019	∞	< 0.00010	-
6-phosphogluconolactonase	6PGL_MOUSE	Pgls	∞	< 0.00010	-	-	-
78 kDa glucose-regulated protein	GRP78_MOUSE	Hspa5	∞	< 0.00010	∞	< 0.00010	+
7-dehydrocholesterol reductase	DHCR7_MOUSE	Dhcr7	∞	< 0.00010	∞	< 0.00010	+
Abl interactor 1	ABI1_MOUSE	Abi1	∞	< 0.00010	∞	< 0.00010	-
Abl interactor 2	ABI2_MOUSE	Abi2	∞	< 0.00010	∞	< 0.00010	-
Acetoacetyl-CoA synthetase	AACS_MOUSE	Aacs	∞	0.00061	∞	0.00075	-
Acetyl-CoA acetyltransferase, mitochondrial	THIL_MOUSE	Acat1	5.2069	< 0.00010	3.94	< 0.00010	+
Acidic leucine-rich nuclear phosphoprotein 32 family member A	AN32A_MOUSE	Anp32a	∞	< 0.00010	∞	0.0003	+
Acidic leucine-rich nuclear phosphoprotein 32 family member B	AN32B_MOUSE	Anp32b	∞	< 0.00010	∞	< 0.00010	+
Acidic leucine-rich nuclear phosphoprotein 32 family member E	AN32E_MOUSE	Anp32e	∞	< 0.00010	∞	< 0.00010	-
Aconitate hydratase, mitochondrial	ACON_MOUSE	Aco2	3.40816	< 0.00010	-	-	-
Actin, alpha cardiac muscle 1	ACTC_MOUSE	Actc1	∞	< 0.00010	∞	0.00021	-
Actin, cytoplasmic 2	ACTG_MOUSE	Actg1	3.404	< 0.00010	3.17	0.00013	+
Actin-binding LIM protein 2	ABLM2_MOUSE	Ablim2	-	-	∞	0.0057	-
Actin-related protein 2	ARP2_MOUSE	Actr2	∞	< 0.00010	∞	< 0.00010	-
Actin-related protein 2/3 complex subunit 1A	ARC1A_MOUSE	Arpc1a	∞	< 0.00010	∞	< 0.00010	-
Actin-related protein 2/3 complex subunit 2	ARPC2_MOUSE	Arpc2	∞	< 0.00010	∞	< 0.00010	+
Actin-related protein 2/3 complex subunit 3	ARPC3_MOUSE	Arpc3	∞	< 0.00010	∞	< 0.00010	-
Actin-related protein 2/3 complex subunit 4	ARPC4_MOUSE	Arpc4	∞	< 0.00010	∞	< 0.00010	+
Actin-related protein 3	ARP3_MOUSE	Actr3	∞	< 0.00010	∞	< 0.00010	-
Actin-related protein 3B	ARP3B_MOUSE	Actr3b	∞	< 0.00010	∞	0.0012	-
Activated RNA polymerase II transcriptional coactivator p15	TCP4_MOUSE	Sub1	∞	< 0.00010	-	-	-
Activator of 90 kDa heat shock protein ATPase homolog 1	AHSA1_MOUSE	Ahsa1	∞	< 0.00010	-	-	-
Active breakpoint cluster region-related protein	ABR_MOUSE	Abr	∞	0.00074	∞	< 0.00010	-
Acyl-CoA dehydrogenase family member 9, mitochondrial	ACAD9_MOUSE	Acad9	∞	0.00016	-	-	-
Acylglycerol kinase, mitochondrial	AGK_MOUSE	Agk	∞	0.00037	∞	0.00014	-
Adenine phosphoribosyltransferase	APT_MOUSE	Aprt	∞	< 0.00010	-	-	-
Adenosine kinase	ADK_MOUSE	Adk	∞	0.0003	-	-	-
Adenosylhomocysteinase	SAHH_MOUSE	Ahcy	∞	< 0.00010	∞	< 0.00010	+
Adenylate kinase isoenzyme 1	KAD1_MOUSE	Ak1	∞	< 0.00010	-	-	-
ADP/ATP translocase 1	ADT1_MOUSE	Slc25a4	2.04403	< 0.00010	-	-	-
ADP/ATP translocase 2	ADT2_MOUSE	Slc25a5	2.33333	< 0.00010	-	-	-
ADP-ribosylation factor 1	ARF1_MOUSE	Arf1	∞	< 0.00010	-	-	-
ADP-ribosylation factor 5	ARF5_MOUSE	Arf5	∞	< 0.00010	∞	< 0.00010	+
ADP-ribosylation factor 6	ARF6_MOUSE	Arf6	∞	< 0.00010	-	-	-
ADP-ribosylation factor-like protein 1	ARL1_MOUSE	Arl1	∞	< 0.00010	-	-	-
ADP-ribosylation factor-like protein 3	ARL3_MOUSE	Arl3	∞	< 0.00010	∞	0.0014	+
ADP-ribosylation factor-like protein 8A	ARL8A_MOUSE	Arl8a	∞	< 0.00010	∞	< 0.00010	+
ADP-ribosylation factor-like protein 8B	ARL8B_MOUSE	Arl8b	∞	< 0.00010	∞	0.00061	+
Alanine--tRNA ligase, cytoplasmic	SYAC_MOUSE	Aars	∞	< 0.00010	∞	< 0.00010	+
Alcohol dehydrogenase [NADP(+)]	AK1A1_MOUSE	Akr1a1	∞	< 0.00010	∞	0.0025	-
Alcohol dehydrogenase class-3	ADHX_MOUSE	Adh5	∞	< 0.00010	-	-	-
Aldose reductase	ALDR_MOUSE	Akr1b1	∞	< 0.00010	∞	0.00016	-
Alpha-1,3/1,6-mannosyltransferase ALG2	ALG2_MOUSE	Alg2	∞	< 0.00010	∞	< 0.00010	+
Alpha-actinin-1	ACTN1_MOUSE	Actn1	∞	0.00013	∞	< 0.00010	-
Alpha-adducin	ADDA_MOUSE	Add1	∞	< 0.00010	∞	< 0.00010	-
Alpha-centractin	ACTZ_MOUSE	Actr1a	∞	< 0.00010	∞	< 0.00010	-
Alpha-enolase	ENOA_MOUSE	Eno1	∞	< 0.00010	∞	< 0.00010	+
Alpha-parvin	PARVA_MOUSE	Parva	∞	< 0.00010	-	-	-
Alpha-tubulin N-acetyltransferase 1	ATAT_MOUSE	Atat1	∞	0.0016	∞	0.00037	-
Aminoacyl tRNA synthase complex-interacting multifunctional protein 1	AIMP1_MOUSE	Aimp1	∞	0.00027	∞	< 0.00010	-
Aminoacyl tRNA synthase complex-interacting multifunctional protein 2	AIMP2_MOUSE	Aimp2	∞	< 0.00010	∞	< 0.00010	-
AMP deaminase 2	AMPD2_RAT	Ampd2	∞	0.0071	∞	0.0021	-
Amphiphysin	AMPH_MOUSE	Amph	∞	0.001	∞	0.00019	-
Ankyrin repeat and sterile alpha motif domain-containing protein 1B	ANS1B_MOUSE	Anks1b	∞	0.0044	∞	< 0.00010	-
Ankyrin-2	ANK2_MOUSE	Ank2	∞	< 0.00010	∞	< 0.00010	-
Ankyrin-3	ANK3_RAT	Ank3	-	-	∞	0.00072	-
AP-1 complex subunit beta-1	AP1B1_MOUSE	Ap1b1	∞	< 0.00010	∞	< 0.00010	-
AP-2 complex subunit alpha-1	AP2A1_MOUSE	Ap2a1	∞	< 0.00010	∞	< 0.00010	+
AP-2 complex subunit alpha-2	AP2A2_RAT	Ap2a2	∞	< 0.00010	∞	< 0.00010	+
AP-2 complex subunit beta	AP2B1_MOUSE	Ap2b1	∞	< 0.00010	∞	< 0.00010	+
AP-2 complex subunit mu	AP2M1_MOUSE	Ap2m1	∞	< 0.00010	∞	< 0.00010	+
AP-2 complex subunit sigma	AP2S1_MOUSE	Ap2s1	∞	< 0.00010	∞	< 0.00010	-
AP2-associated protein kinase 1	AAK1_MOUSE	Aak1	-	-	∞	0.01	-
AP-3 complex subunit beta-1	AP3B1_MOUSE	Ap3b1	∞	< 0.00010	∞	< 0.00010	-
AP-3 complex subunit beta-2	AP3B2_MOUSE	Ap3b2	∞	< 0.00010	∞	< 0.00010	-
AP-3 complex subunit delta-1	AP3D1_MOUSE	Ap3d1	∞	< 0.00010	∞	< 0.00010	-
AP-3 complex subunit mu-1	AP3M1_MOUSE	Ap3m1	∞	< 0.00010	∞	< 0.00010	-
AP-3 complex subunit mu-2	AP3M2_MOUSE	Ap3m2	∞	< 0.00010	∞	0.00045	-
AP-3 complex subunit sigma-1	AP3S1_MOUSE	Ap3s1	∞	0.00039	∞	< 0.00010	-
Apolipoprotein E	APOE_MOUSE	Apoe	∞	< 0.00010	7.07	< 0.00010	+
Apoptotic chromatin condensation inducer in the nucleus	ACINU_MOUSE	Acin1	∞	< 0.00010	∞	< 0.00010	-
ARF GTPase-activating protein GIT1	GIT1_MOUSE	Git1	∞	< 0.00010	∞	< 0.00010	-
Arf-GAP with GTPase, ANK repeat and PH domain-containing protein 2	AGAP2_MOUSE	Agap2	∞	< 0.00010	∞	< 0.00010	-
Arf-GAP with GTPase, ANK repeat and PH domain-containing protein 3	AGAP3_MOUSE	Agap3	∞	< 0.00010	∞	< 0.00010	-
Arf-GAP with SH3 domain, ANK repeat and PH domain-containing protein 1	ASAP1_MOUSE	Asap1	-	-	∞	0.011	-
Arginine--tRNA ligase, cytoplasmic	SYRC_MOUSE	Rars	∞	< 0.00010	∞	< 0.00010	-
Asparagine synthetase [glutamine-hydrolyzing]	ASNS_MOUSE	Asns	∞	0.00017	∞	0.0018	-
Asparagine--tRNA ligase, cytoplasmic	SYNC_MOUSE	Nars	∞	< 0.00010	∞	< 0.00010	+
Aspartate--tRNA ligase, cytoplasmic	SYDC_MOUSE	Dars	∞	< 0.00010	∞	< 0.00010	+
Astrotactin-1	ASTN1_MOUSE	Astn1	-	-	∞	0.016	-
Astrocytic phosphoprotein PEA-15	PEA15_MOUSE	Pea15	∞	0.0012	-	-	-
Ataxin-10	ATX10_MOUSE	Atxn10	∞	< 0.00010	∞	< 0.00010	+
Atlastin-1	ATLA1_MOUSE	Atl1	∞	< 0.00010	-	-	-
ATP synthase F(0) complex subunit B1, mitochondrial	AT5F1_MOUSE	Atp5f1	2.95	0.00012	-	-	-
ATP synthase protein 8	ATP8_MOUSE	Mtatp8	∞	< 0.00010	-	-	-
ATP synthase subunit alpha, mitochondrial	ATPA_MOUSE	Atp5a1	2.29032	< 0.00010	-	-	-
ATP synthase subunit beta, mitochondrial	ATPB_MOUSE	Atp5b	2.77305	< 0.00010	-	-	-
ATP synthase subunit d, mitochondrial	ATP5H_MOUSE	Atp5h	∞	< 0.00010	∞	0.00019	+
ATP synthase subunit gamma, mitochondrial	ATPG_MOUSE	Atp5c1	3.34375	< 0.00010	-	-	-
ATP synthase subunit O, mitochondrial	ATPO_MOUSE	Atp5o	3.48276	< 0.00010	2.56	< 0.00010	+
ATPase Asna1	ASNA_MOUSE	Asna1	∞	< 0.00010	∞	< 0.00010	+
ATPase family AAA domain-containing protein 1	ATAD1_MOUSE	Atad1	∞	0.0031	-	-	-
ATPase family AAA domain-containing protein 3	ATAD3_MOUSE	Atad3	∞	0.00035	∞	< 0.00010	+
ATP-binding cassette sub-family D member 3	ABCD3_MOUSE	Abcd3	∞	< 0.00010	∞	< 0.00010	+
ATP-binding cassette sub-family E member 1	ABCE1_MOUSE	Abce1	∞	< 0.00010	∞	< 0.00010	+
ATP-binding cassette sub-family F member 1	ABCF1_MOUSE	Abcf1	∞	< 0.00010	∞	< 0.00010	-
ATP-citrate synthase	ACLY_MOUSE	Acly	∞	< 0.00010	∞	< 0.00010	+
ATP-dependent 6-phosphofructokinase, liver type	PFKAL_MOUSE	Pfkl	∞	< 0.00010	∞	< 0.00010	-
ATP-dependent 6-phosphofructokinase, muscle type	PFKAM_MOUSE	Pfkm	∞	< 0.00010	∞	< 0.00010	+
ATP-dependent 6-phosphofructokinase, platelet type	PFKAP_MOUSE	Pfkp	∞	0.00022	∞	< 0.00010	-
ATP-dependent RNA helicase A	DHX9_MOUSE	Dhx9	∞	< 0.00010	∞	< 0.00010	+
ATP-dependent RNA helicase DDX1	DDX1_MOUSE	Ddx1	∞	< 0.00010	∞	< 0.00010	+
ATP-dependent RNA helicase DDX19A	DD19A_MOUSE	Ddx19a	∞	0.0059	∞	< 0.00010	-
ATP-dependent RNA helicase DDX3X	DDX3X_MOUSE	Ddx3x	∞	< 0.00010	∞	< 0.00010	+
Band 4.1-like protein 1	E41L1_MOUSE	Epb41l1	∞	< 0.00010	∞	0.00023	+
Band 4.1-like protein 3	E41L3_MOUSE	Epb41l3	∞	0.00082	-	-	-
Barrier-to-autointegration factor	BAF_MOUSE	Banf1	∞	< 0.00010	∞	< 0.00010	-
Basic leucine zipper and W2 domain-containing protein 1	BZW1_MOUSE	Bzw1	∞	< 0.00010	∞	< 0.00010	+
Basic leucine zipper and W2 domain-containing protein 2	BZW2_MOUSE	Bzw2	∞	< 0.00010	-	-	-
Beta-adducin	ADDB_MOUSE	Add2	∞	0.0006	∞	0.0006	-
Beta-adrenergic receptor kinase 1	ARBK1_MOUSE	Grk2	∞	< 0.00010	∞	0.00047	-
Bifunctional glutamate/proline--tRNA ligase	SYEP_MOUSE	Eprs	∞	< 0.00010	∞	< 0.00010	+
Bifunctional purine biosynthesis protein PURH	PUR9_MOUSE	Atic	∞	< 0.00010	-	-	-
BMP/retinoic acid-inducible neural-specific protein 1	BRNP1_MOUSE	Brinp1	-	-	∞	0.0087	-
Brain-specific angiogenesis inhibitor 1-associated protein 2	BAIP2_MOUSE	Baiap2	∞	0.00019	∞	< 0.00010	-
BRI3-binding protein	BRI3B_MOUSE	Bri3bp	∞	< 0.00010	∞	< 0.00010	+
BTB/POZ domain-containing protein KCTD16	KCD16_MOUSE	Kctd16	-	-	∞	0.0057	-
C-1-tetrahydrofolate synthase, cytoplasmic	C1TC_MOUSE	Mthfd1	∞	< 0.00010	∞	< 0.00010	-
CAD protein	PYR1_MOUSE	Cad	∞	< 0.00010	∞	0.012	-
Calcium/calmodulin-dependent protein kinase type II subunit alpha	KCC2A_MOUSE	Camk2a	6.27586	< 0.00010	5.81	< 0.00010	+
Calcium/calmodulin-dependent protein kinase type II subunit beta	KCC2B_MOUSE	Camk2b	10.5217	< 0.00010	9.63	< 0.00010	+
Calcium/calmodulin-dependent protein kinase type II subunit delta	KCC2D_MOUSE	Camk2d	∞	< 0.00010	∞	< 0.00010	-
Calcium/calmodulin-dependent protein kinase type II subunit gamma	KCC2G_RAT	Camk2g	∞	< 0.00010	∞	< 0.00010	-
Calcium-binding mitochondrial carrier protein Aralar1	CMC1_MOUSE	Slc25a12	∞	< 0.00010	∞	< 0.00010	+
Calcium-dependent secretion activator 1	CAPS1_RAT	Cadps	∞	< 0.00010	∞	< 0.00010	-
Calcyclin-binding protein	CYBP_MOUSE	Cacybp	∞	< 0.00010	∞	< 0.00010	-
Calmodulin-1	CALM1_MOUSE	Calm1	∞	< 0.00010	∞	< 0.00010	-
Calmodulin-regulated spectrin-associated protein 3	CAMP3_MOUSE	Camsap3	-	-	∞	0.0016	-
Calnexin	CALX_MOUSE	Canx	∞	< 0.00010	∞	< 0.00010	+
CaM kinase-like vesicle-associated protein	CAMKV_MOUSE	Camkv	∞	< 0.00010	∞	< 0.00010	-
cAMP-dependent protein kinase catalytic subunit alpha	KAPCA_MOUSE	Prkaca	∞	< 0.00010	-	-	-
cAMP-dependent protein kinase catalytic subunit beta	KAPCB_CRIGR	PRKACB	∞	< 0.00010	∞	0.00019	+
cAMP-dependent protein kinase type II-beta regulatory subunit	KAP3_MOUSE	Prkar2b	∞	< 0.00010	∞	< 0.00010	+
Carbonyl reductase [NADPH] 1	CBR1_MOUSE	Cbr1	∞	< 0.00010	∞	0.0016	+
Carbonyl reductase family member 4	CBR4_MOUSE	Cbr4	∞	< 0.00010	∞	0.0003	-
Casein kinase I isoform epsilon	KC1E_MOUSE	Csnk1e	∞	0.0046	-	-	-
Casein kinase II subunit alpha	CSK21_MOUSE	Csnk2a1	∞	< 0.00010	∞	< 0.00010	-
Casein kinase II subunit alpha'	CSK22_MOUSE	Csnk2a2	∞	< 0.00010	∞	0.00019	-
Casein kinase II subunit beta	CSK2B_MOUSE	Csnk2b	∞	< 0.00010	∞	< 0.00010	+
Caskin-1	CSKI1_MOUSE	Caskin1	∞	< 0.00010	∞	0.00042	-
Caspase-3	CASP3_MOUSE	Casp3	∞	< 0.00010	-	-	-
Catalase	CATA_MOUSE	Cat	∞	< 0.00010	∞	< 0.00010	+
Catenin alpha-2	CTNA2_MOUSE	Ctnna2	∞	< 0.00010	∞	< 0.00010	-
Catenin beta-1	CTNB1_MOUSE	Ctnnb1	∞	0.00082	∞	0.0026	-
Catenin delta-1	CTND1_MOUSE	Ctnnd1	∞	< 0.00010	∞	< 0.00010	-
Catenin delta-2	CTND2_MOUSE	Ctnnd2	∞	< 0.00010	∞	0.0046	-
CB1 cannabinoid receptor-interacting protein 1	CNRP1_MOUSE	Cnrip1	∞	< 0.00010	∞	0.00065	-
CCR4-NOT transcription complex subunit 1	CNOT1_MOUSE	Cnot1	∞	< 0.00010	∞	0.00016	-
CD81 antigen	CD81_MOUSE	Cd81	∞	< 0.00010	∞	< 0.00010	-
Cell cycle and apoptosis regulator protein 2	CCAR2_MOUSE	Ccar2	∞	< 0.00010	∞	0.00089	+
Cell division control protein 42 homolog	CDC42_MOUSE	Cdc42	∞	< 0.00010	∞	< 0.00010	+
Cell division cycle and apoptosis regulator protein 1	CCAR1_MOUSE	Ccar1	∞	0.0027	-	-	-
Cellular nucleic acid-binding protein	CNBP_MOUSE	Cnbp	∞	0.00016	-	-	-
Centromere protein V	CENPV_MOUSE	Cenpv	∞	< 0.00010	∞	< 0.00010	+
Centrosomal protein of 170 kDa	CE170_MOUSE	Cep170	∞	0.0025	∞	0.0078	-
Chromobox protein homolog 3	CBX3_MOUSE	Cbx3	∞	< 0.00010	∞	0.00015	-
Chromobox protein homolog 5	CBX5_MOUSE	Cbx5	∞	0.00034	∞	< 0.00010	+
Chromodomain-helicase-DNA-binding protein 4	CHD4_MOUSE	Chd4	∞	< 0.00010	∞	0.00068	+
Citrate synthase, mitochondrial	CISY_MOUSE	Cs	2.25974	< 0.00010	-	-	-
Clathrin coat assembly protein AP180	AP180_MOUSE	Snap91	∞	< 0.00010	-	-	-
Clathrin heavy chain 1	CLH1_MOUSE	Cltc	26.7391	< 0.00010	15.39	< 0.00010	+
Cleavage and polyadenylation specificity factor subunit 3	CPSF3_MOUSE	Cpsf3	∞	0.0014	-	-	-
Cleavage and polyadenylation specificity factor subunit 6	CPSF6_MOUSE	Cpsf6	∞	0.00027	∞	< 0.00010	-
Cleavage and polyadenylation specificity factor subunit 7	CPSF7_MOUSE	Cpsf7	∞	0.00014	-	-	-
CLIP-associating protein 1	CLAP1_MOUSE	Clasp1	∞	< 0.00010	∞	0.00016	-
CLIP-associating protein 2	CLAP2_MOUSE	Clasp2	∞	< 0.00010	∞	< 0.00010	-
Clusterin	CLUS_MOUSE	Clu	∞	< 0.00010	∞	< 0.00010	+
Coactosin-like protein	COTL1_MOUSE	Cotl1	∞	< 0.00010	-	-	-
Coatomer subunit alpha	COPA_MOUSE	Copa	∞	< 0.00010	∞	< 0.00010	+
Coatomer subunit beta	COPB_MOUSE	Copb1	∞	< 0.00010	∞	0.00081	-
Coatomer subunit beta'	COPB2_MOUSE	Copb2	∞	< 0.00010	∞	< 0.00010	+
Coatomer subunit delta	COPD_MOUSE	Arcn1	∞	0.00029	∞	0.001	-
Coatomer subunit gamma-1	COPG1_MOUSE	Copg1	∞	< 0.00010	∞	< 0.00010	+
Cofilin-1	COF1_MOUSE	Cfl1	5.7	< 0.00010	4.64	< 0.00010	+
Coiled-coil and C2 domain-containing protein 1A	C2D1A_MOUSE	Cc2d1a	∞	0.00025	∞	0.0084	-
Cold shock domain-containing protein E1	CSDE1_MOUSE	Csde1	∞	< 0.00010	∞	0.00016	-
Complement C1q tumor necrosis factor-related protein 4	C1QT4_MOUSE	C1qtnf4	∞	0.00017	∞	0.0003	-
Connector enhancer of kinase suppressor of ras 2	CNKR2_MOUSE	Cnksr2	∞	< 0.00010	∞	0.00075	-
Constitutive coactivator of PPAR-gamma-like protein 1	F120A_MOUSE	FAM120A	∞	< 0.00010	∞	0.00034	-
Constitutive coactivator of PPAR-gamma-like protein 2	F120C_MOUSE	Fam120c	∞	< 0.00010	∞	0.00014	-
Core histone macro-H2A.1	H2AY_MOUSE	H2afy	∞	< 0.00010	∞	< 0.00010	+
Core histone macro-H2A.2	H2AW_MOUSE	H2afy2	∞	< 0.00010	∞	< 0.00010	+
Coronin-1A	COR1A_MOUSE	Coro1a	∞	< 0.00010	∞	< 0.00010	-
Coronin-1B	COR1B_MOUSE	Coro1b	∞	< 0.00010	-	-	-
Coronin-1C	COR1C_MOUSE	Coro1c	∞	< 0.00010	∞	0.00012	-
Cortactin-binding protein 2	CTTB2_MOUSE	Cttnbp2	∞	0.00014	∞	0.00014	-
Creatine kinase B-type	KCRB_MOUSE	Ckb	10.7826	< 0.00010	8.57	< 0.00010	+
Creatine kinase U-type, mitochondrial	KCRU_MOUSE	Ckmt1	∞	< 0.00010	∞	< 0.00010	-
C-terminal-binding protein 1	CTBP1_MOUSE	Ctbp1	∞	< 0.00010	∞	< 0.00010	+
C-terminal-binding protein 2	CTBP2_MOUSE	Ctbp2	∞	< 0.00010	∞	0.00017	-
CUGBP Elav-like family member 2	CELF2_MOUSE	Celf2	∞	< 0.00010	∞	0.0024	+
Cullin-1	CUL1_MOUSE	Cul1	-	-	∞	0.013	-
Cullin-3	CUL3_MOUSE	Cul3	∞	< 0.00010	∞	0.0024	-
Cullin-associated NEDD8-dissociated protein 1	CAND1_MOUSE	Cand1	∞	< 0.00010	∞	< 0.00010	-
Cyclin-dependent kinase 17	CDK17_MOUSE	Cdk17	∞	0.016	∞	0.0064	-
Cyclin-dependent-like kinase 5	CDK5_MOUSE	Cdk5	∞	< 0.00010	∞	< 0.00010	-
Cysteine--tRNA ligase, cytoplasmic	SYCC_MOUSE	Cars	-	-	∞	0.00075	-
Cytochrome b5 type B	CYB5B_MOUSE	Cyb5b	∞	0.00082	-	-	-
Cytochrome b-c1 complex subunit 1, mitochondrial	QCR1_MOUSE	Uqcrc1	∞	0.00017	∞	< 0.00010	+
Cytochrome b-c1 complex subunit 2, mitochondrial	QCR2_MOUSE	Uqcrc2	∞	< 0.00010	∞	< 0.00010	+
Cytochrome c oxidase subunit 2	COX2_ACOWI	MT-CO2	∞	< 0.00010	-	-	-
Cytochrome c oxidase subunit 4 isoform 1, mitochondrial	COX41_MOUSE	Cox4i1	∞	0.00036	∞	< 0.00010	+
Cytochrome c oxidase subunit NDUFA4	NDUA4_MOUSE	Ndufa4	∞	< 0.00010	∞	< 0.00010	-
Cytohesin-2	CYH2_MOUSE	Cyth2	∞	< 0.00010	∞	0.00016	-
Cytoplasmic dynein 1 heavy chain 1	DYHC1_MOUSE	Dync1h1	∞	< 0.00010	∞	< 0.00010	+
Cytoplasmic dynein 1 light intermediate chain 1	DC1L1_MOUSE	Dync1li1	∞	< 0.00010	∞	< 0.00010	+
Cytoplasmic FMR1-interacting protein 1	CYFP1_MOUSE	Cyfip1	∞	< 0.00010	∞	< 0.00010	-
Cytoplasmic FMR1-interacting protein 2	CYFP2_MOUSE	Cyfip2	∞	< 0.00010	∞	< 0.00010	+
Cytoskeleton-associated protein 4	CKAP4_MOUSE	Ckap4	∞	< 0.00010	∞	< 0.00010	+
Cytoskeleton-associated protein 5	CKAP5_MOUSE	Ckap5	∞	< 0.00010	∞	< 0.00010	-
Cytosolic 10-formyltetrahydrofolate dehydrogenase	AL1L1_MOUSE	Aldh1l1	∞	0.0048	-	-	-
Cytosolic acyl coenzyme A thioester hydrolase	BACH_MOUSE	Acot7	∞	< 0.00010	∞	0.00045	+
D-3-phosphoglycerate dehydrogenase	SERA_MOUSE	Phgdh	∞	< 0.00010	∞	< 0.00010	+
DAZ-associated protein 1	DAZP1_MOUSE	Dazap1	∞	< 0.00010	∞	0.0033	-
D-beta-hydroxybutyrate dehydrogenase, mitochondrial	BDH_MOUSE	Bdh1	2.84848	< 0.00010	2.52	0.00011	+
Decorin	PGS2_MOUSE	Dcn	∞	0.026	-	-	-
Dephospho-CoA kinase domain-containing protein	DCAKD_MOUSE	Dcakd	∞	< 0.00010	∞	0.0003	+
Destrin	DEST_MOUSE	Dstn	∞	< 0.00010	∞	< 0.00010	+
Developmentally-regulated GTP-binding protein 1	DRG1_MOUSE	Drg1	∞	0.00025	-	-	-
Developmentally-regulated GTP-binding protein 2	DRG2_MOUSE	Drg2	∞	< 0.00010	∞	< 0.00010	-
Diacylglycerol kinase beta	DGKB_MOUSE	Dgkb	-	-	∞	0.0039	-
Dihydrolipoyllysine-residue acetyltransferase component of pyruvate dehydrogenase complex, mitochondrial	ODP2_MOUSE	Dlat	7.30769	< 0.00010	2.84	0.00099	+
Dihydrolipoyllysine-residue succinyltransferase component of 2-oxoglutarate dehydrogenase complex, mitochondrial	ODO2_MOUSE	Dlst	∞	0.012	-	-	-
Dihydropyrimidinase-related protein 1	DPYL1_MOUSE	Crmp1	7.71875	< 0.00010	7	< 0.00010	+
Dihydropyrimidinase-related protein 2	DPYL2_MOUSE	Dpysl2	6.42222	< 0.00010	5.89	< 0.00010	+
Dihydropyrimidinase-related protein 3	DPYL3_MOUSE	Dpysl3	10.0714	< 0.00010	11.56	< 0.00010	+
Dihydropyrimidinase-related protein 5	DPYL5_MOUSE	Dpysl5	∞	< 0.00010	∞	< 0.00010	+
Diphosphoinositol polyphosphate phosphohydrolase 1	NUDT3_MOUSE	Nudt3	∞	0.0039	-	-	-
Disabled homolog 2-interacting protein	DAB2P_MOUSE	Dab2ip	∞	< 0.00010	∞	0.0042	-
Disco-interacting protein 2 homolog A	DIP2A_MOUSE	Dip2a	∞	< 0.00010	-	-	-
Disco-interacting protein 2 homolog B	DIP2B_MOUSE	Dip2b	∞	< 0.00010	∞	0.0018	-
Disks large homolog 2	DLG2_MOUSE	Dlg2	∞	0.00011	∞	0.00017	-
Disks large homolog 3	DLG3_MOUSE	Dlg3	∞	0.00059	∞	0.00051	-
Disks large homolog 4	DLG4_RAT	Dlg4	∞	0.0012	∞	< 0.00010	-
Disks large-associated protein 4	DLGP4_RAT	Dlgap4	∞	< 0.00010	∞	0.0027	-
DNA (cytosine-5)-methyltransferase 1	DNMT1_MOUSE	Dnmt1	∞	0.0016	∞	0.0059	-
DNA (cytosine-5)-methyltransferase 3A	DNM3A_MOUSE	Dnmt3a	∞	< 0.00010	∞	< 0.00010	-
DNA damage-binding protein 1	DDB1_MOUSE	Ddb1	∞	0.0012	∞	0.00074	-
DNA mismatch repair protein Msh6	MSH6_MOUSE	Msh6	∞	0.0077	-	-	-
DNA replication licensing factor MCM2	MCM2_MOUSE	Mcm2	∞	< 0.00010	∞	< 0.00010	-
DNA replication licensing factor MCM3	MCM3_MOUSE	Mcm3	∞	0.00077	∞	< 0.00010	-
DNA replication licensing factor MCM4	MCM4_MOUSE	Mcm4	∞	< 0.00010	-	-	-
DNA replication licensing factor MCM5	MCM5_MOUSE	Mcm5	∞	0.00024	∞	< 0.00010	-
DNA replication licensing factor MCM6	MCM6_MOUSE	Mcm6	∞	< 0.00010	∞	< 0.00010	-
DNA replication licensing factor MCM7	MCM7_MOUSE	Mcm7	∞	0.00011	∞	0.0015	-
DNA topoisomerase 1	TOP1_MOUSE	Top1	∞	< 0.00010	∞	< 0.00010	+
DNA topoisomerase 2-alpha	TOP2A_MOUSE	Top2a	∞	< 0.00010	∞	< 0.00010	-
DNA topoisomerase 2-beta	TOP2B_MOUSE	Top2b	∞	< 0.00010	∞	< 0.00010	+
DNA-(apurinic or apyrimidinic site) lyase	APEX1_MOUSE	Apex1	∞	0.0003	∞	0.0003	-
DnaJ homolog subfamily A member 1	DNJA1_MOUSE	Dnaja1	∞	< 0.00010	∞	< 0.00010	+
DnaJ homolog subfamily A member 2	DNJA2_MOUSE	Dnaja2	∞	< 0.00010	∞	< 0.00010	-
DnaJ homolog subfamily A member 3, mitochondrial	DNJA3_MOUSE	Dnaja3	-	-	∞	0.0039	-
DnaJ homolog subfamily B member 11	DJB11_MOUSE	Dnajb11	-	-	∞	0.0012	-
DnaJ homolog subfamily B member 6	DNJB6_MOUSE	Dnajb6	-	-	∞	< 0.00010	-
DnaJ homolog subfamily C member 7	DNJC7_MOUSE	Dnajc7	∞	< 0.00010	∞	< 0.00010	-
Dolichol-phosphate mannosyltransferase subunit 1	DPM1_MOUSE	Dpm1	∞	< 0.00010	∞	< 0.00010	-
Dolichyl-diphosphooligosaccharide--protein glycosyltransferase 48 kDa subunit	OST48_MOUSE	Ddost	∞	< 0.00010	∞	< 0.00010	+
Dolichyl-diphosphooligosaccharide--protein glycosyltransferase subunit 1	RPN1_MOUSE	Rpn1	∞	< 0.00010	∞	< 0.00010	+
Dolichyl-diphosphooligosaccharide--protein glycosyltransferase subunit 2	RPN2_MOUSE	Rpn2	∞	< 0.00010	∞	< 0.00010	+
Dolichyl-diphosphooligosaccharide--protein glycosyltransferase subunit DAD1	DAD1_MESAU	DAD1	∞	0.001	∞	0.00082	+
Dolichyl-diphosphooligosaccharide--protein glycosyltransferase subunit STT3A	STT3A_MOUSE	Stt3a	∞	< 0.00010	∞	0.00029	+
Dolichyl-diphosphooligosaccharide--protein glycosyltransferase subunit STT3B	STT3B_MOUSE	Stt3b	∞	0.00082	∞	< 0.00010	+
Drebrin	DREB_MOUSE	Dbn1	∞	< 0.00010	∞	< 0.00010	+
Dual specificity mitogen-activated protein kinase kinase 1	MP2K1_MOUSE	Map2k1	∞	0.0068	-	-	-
Dynactin subunit 1	DCTN1_MOUSE	Dctn1	∞	< 0.00010	∞	< 0.00010	-
Dynactin subunit 2	DCTN2_MOUSE	Dctn2	∞	0.00082	-	-	-
Dynamin-1	DYN1_RAT	Dnm1	∞	< 0.00010	∞	< 0.00010	+
Dynamin-1-like protein	DNM1L_MOUSE	Dnm1l	∞	< 0.00010	∞	< 0.00010	+
Dynamin-2	DYN2_MOUSE	Dnm2	∞	< 0.00010	-	-	-
Dynamin-3	DYN3_MOUSE	Dnm3	∞	< 0.00010	∞	0.00021	-
Dynamin-like 120 kDa protein, mitochondrial	OPA1_MOUSE	Opa1	∞	0.0024	-	-	-
Dynein light chain 1, cytoplasmic	DYL1_MOUSE	Dynll1	∞	< 0.00010	∞	< 0.00010	+
E3 ubiquitin-protein ligase MARCH5	MARH5_MOUSE	March	∞	0.0061	-	-	-
E3 ubiquitin-protein ligase NEDD4	NEDD4_MOUSE	Nedd4	∞	< 0.00010	∞	0.018	-
E3 ubiquitin-protein ligase TRIP12	TRIPC_MOUSE	Trip12	∞	0.0014	-	-	-
EH domain-containing protein 1	EHD1_MOUSE	Ehd1	∞	0.0002	∞	0.0003	-
eIF-2-alpha kinase activator GCN1	GCN1_MOUSE	Gcn1	∞	0.0013	∞	< 0.00010	-
ELAV-like protein 1	ELAV1_MOUSE	Elavl1	∞	< 0.00010	∞	< 0.00010	+
ELAV-like protein 3	ELAV3_MOUSE	Elavl3	∞	< 0.00010	∞	< 0.00010	+
ELAV-like protein 4	ELAV4_MOUSE	Elavl4	∞	< 0.00010	∞	< 0.00010	-
Electron transfer flavoprotein subunit alpha, mitochondrial	ETFA_MOUSE	Etfa	3.04	< 0.00010	-	-	-
ELKS/Rab6-interacting/CAST family member 1	RB6I2_RAT	Erc1	∞	< 0.00010	∞	0.0025	-
Elongation factor 1-alpha 1	EF1A1_CRIGR	EEF1A1	5.42105	< 0.00010	4.97	< 0.00010	+
Elongation factor 1-alpha 2	EF1A2_MOUSE	Eef1a2	∞	< 0.00010	∞	< 0.00010	-
Elongation factor 1-beta	EF1B_MOUSE	Eef1b	∞	< 0.00010	∞	< 0.00010	+
Elongation factor 1-delta	EF1D_MOUSE	Eef1d	∞	< 0.00010	∞	< 0.00010	+
Elongation factor 1-gamma	EF1G_MOUSE	Eef1g	∞	< 0.00010	∞	< 0.00010	+
Elongation factor 2	EF2_MOUSE	Eef2	∞	< 0.00010	∞	< 0.00010	+
Elongation factor Tu, mitochondrial	EFTU_MOUSE	Tufm	-	-	2.02	0.00015	+
Elongator complex protein 1	ELP1_MOUSE	Ikbkap	∞	< 0.00010	∞	< 0.00010	-
Elongator complex protein 2	ELP2_MOUSE	Elp2	∞	0.00014	-	-	-
Elongator complex protein 3	ELP3_MOUSE	Elp3	∞	< 0.00010	∞	< 0.00010	-
Elongin-C	ELOC_MOUSE	Eloc	∞	< 0.00010	-	-	-
Ena/VASP-like protein	EVL_MOUSE	Evl	∞	0.0027	-	-	-
Endoplasmic reticulum-Golgi intermediate compartment protein 1	ERGI1_MOUSE	Ergic1	∞	< 0.00010	∞	< 0.00010	+
Endoplasmin	ENPL_MOUSE	Hsp90b1	∞	< 0.00010	∞	< 0.00010	+
Enhancer of mRNA-decapping protein 4	EDC4_MOUSE	Edc4	∞	< 0.00010	∞	0.0059	-
Enhancer of rudimentary homolog	ERH_MOUSE	Erh	∞	< 0.00010	-	-	-
Enoyl-CoA hydratase, mitochondrial	ECHM_MOUSE	Echs1	2.15	0.0012	-	-	-
Epidermal growth factor receptor substrate 15-like 1	EP15R_MOUSE	Eps15l1	∞	0.021	∞	0.013	-
EPM2A-interacting protein 1	EPMIP_MOUSE	Epm2aip1	∞	< 0.00010	∞	0.03	+
ER membrane protein complex subunit 1	EMC1_MOUSE	Emc1	∞	0.0031	-	-	-
ER membrane protein complex subunit 2	EMC2_MOUSE	Emc2	∞	< 0.00010	-	-	-
ERC protein 2	ERC2_MOUSE	Erc2	∞	< 0.00010	∞	0.00062	-
Erlin-2	ERLN2_MOUSE	Erlin2	∞	< 0.00010	∞	< 0.00010	+
ES1 protein homolog, mitochondrial	ES1_MOUSE	D10Jhu81e	∞	0.0027	-	-	-
Eukaryotic initiation factor 4A-I	IF4A1_MOUSE	Eif4a1	10.7826	< 0.00010	8.62	< 0.00010	+
Eukaryotic initiation factor 4A-II	IF4A2_MOUSE	Eif4a2	∞	< 0.00010	∞	< 0.00010	+
Eukaryotic initiation factor 4A-III	IF4A3_MOUSE	Eif4a3	∞	< 0.00010	∞	< 0.00010	+
Eukaryotic peptide chain release factor GTP-binding subunit ERF3A	ERF3A_MOUSE	Gspt1	∞	< 0.00010	∞	0.00016	-
Eukaryotic peptide chain release factor subunit 1	ERF1_MESAU	ETF1	∞	0.00014	-	-	-
Eukaryotic translation elongation factor 1 epsilon-1	MCA3_MOUSE	Eef1e1	∞	0.00025	-	-	-
Eukaryotic translation initiation factor 2 subunit 1	IF2A_MOUSE	Eif2s1	∞	< 0.00010	∞	0.0059	-
Eukaryotic translation initiation factor 2 subunit 2	IF2B_MOUSE	Eif2s2	∞	< 0.00010	∞	0.00016	+
Eukaryotic translation initiation factor 2 subunit 3, X-linked	IF2G_MOUSE	Eif2s3x	∞	< 0.00010	∞	< 0.00010	-
Eukaryotic translation initiation factor 3 subunit A	EIF3A_MOUSE	Eif3a	∞	< 0.00010	∞	< 0.00010	-
Eukaryotic translation initiation factor 3 subunit B	EIF3B_MOUSE	Eif3b	∞	< 0.00010	∞	< 0.00010	-
Eukaryotic translation initiation factor 3 subunit C	EIF3C_RAT	Eif3c	∞	< 0.00010	∞	< 0.00010	-
Eukaryotic translation initiation factor 3 subunit D	EIF3D_MOUSE	Eif3d	∞	0.0003	∞	0.00046	+
Eukaryotic translation initiation factor 3 subunit E	EIF3E_MOUSE	Eif3e	∞	0.0013	∞	0.0019	+
Eukaryotic translation initiation factor 3 subunit F	EIF3F_MOUSE	Eif3f	∞	< 0.00010	∞	< 0.00010	-
Eukaryotic translation initiation factor 3 subunit H	EIF3H_MOUSE	Eif3h	∞	0.014	-	-	-
Eukaryotic translation initiation factor 3 subunit I	EIF3I_MOUSE	Eif3i	∞	< 0.00010	∞	< 0.00010	-
Eukaryotic translation initiation factor 3 subunit K	EIF3K_MOUSE	Eif3k	∞	< 0.00010	∞	< 0.00010	-
Eukaryotic translation initiation factor 3 subunit L	EIF3L_MOUSE	Eif3l	∞	< 0.00010	∞	< 0.00010	-
Eukaryotic translation initiation factor 4 gamma 1	IF4G1_MOUSE	Eif4g1	∞	< 0.00010	∞	< 0.00010	-
Eukaryotic translation initiation factor 4 gamma 2	IF4G2_MOUSE	Eif4g2	∞	0.00011	∞	< 0.00010	-
Eukaryotic translation initiation factor 4E	IF4E_MOUSE	Eif4e	∞	0.0031	-	-	-
Eukaryotic translation initiation factor 5A-1	IF5A1_MOUSE	Eif5a	∞	< 0.00010	∞	< 0.00010	+
Eukaryotic translation initiation factor 5B	IF2P_RAT	Eif5b	∞	< 0.00010	∞	0.00014	-
Excitatory amino acid transporter 1	EAA1_MOUSE	Slc1a3	∞	< 0.00010	∞	< 0.00010	-
Exocyst complex component 1	EXOC1_MOUSE	Exoc1	∞	< 0.00010	∞	0.0017	-
Exocyst complex component 2	EXOC2_MOUSE	Exoc2	∞	< 0.00010	∞	0.00017	-
Exocyst complex component 3	EXOC3_MOUSE	Exoc3	∞	< 0.00010	∞	< 0.00010	-
Exocyst complex component 4	EXOC4_MOUSE	Exoc4	∞	< 0.00010	∞	0.00067	-
Exocyst complex component 5	EXOC5_MOUSE	Exoc5	∞	< 0.00010	∞	0.003	-
Exocyst complex component 6	EXOC6_MOUSE	Exoc6	-	-	∞	< 0.00010	-
Exocyst complex component 6B	EXC6B_MOUSE	Exoc6b	-	-	∞	0.021	-
Exocyst complex component 7	EXOC7_MOUSE	Exoc7	∞	0.00082	∞	0.00091	-
Exocyst complex component 8	EXOC8_MOUSE	Exoc8	∞	< 0.00010	∞	0.021	-
Exportin-1	XPO1_MOUSE	Xpo1	∞	0.0055	∞	0.00025	-
Exportin-2	XPO2_MOUSE	Cse1l	∞	< 0.00010	∞	< 0.00010	-
Exportin-5	XPO5_MOUSE	Xpo5	∞	< 0.00010	∞	0.0061	-
Ezrin	EZRI_MOUSE	Ezr	∞	< 0.00010	∞	< 0.00010	-
FACT complex subunit SPT16	SP16H_MOUSE	Supt16h	∞	< 0.00010	∞	0.00017	-
FACT complex subunit SSRP1	SSRP1_RAT	Ssrp1	∞	< 0.00010	∞	< 0.00010	-
F-actin-capping protein subunit alpha-1	CAZA1_MOUSE	Capza1	∞	< 0.00010	-	-	-
F-actin-capping protein subunit alpha-2	CAZA2_MOUSE	Capza2	∞	< 0.00010	∞	< 0.00010	-
F-actin-capping protein subunit beta	CAPZB_RAT	Capzb	∞	< 0.00010	∞	< 0.00010	+
Far upstream element-binding protein 2	FUBP2_MOUSE	Khsrp	∞	< 0.00010	∞	0.005	+
Fascin	FSCN1_MOUSE	Fscn1	∞	< 0.00010	∞	< 0.00010	+
Fatty acid desaturase 2	FADS2_MOUSE	Fads2	∞	0.0015	-	-	0
Fatty acid synthase	FAS_MOUSE	Fasn	∞	< 0.00010	∞	< 0.00010	+
Fatty acid-binding protein, brain	FABP7_MOUSE	Fabp7	4.11429	< 0.00010	2.45455	< 0.00010	+
Fatty acid-binding protein, epidermal	FABP5_MOUSE	Fabp5	∞	< 0.00010	∞	< 0.00010	+
FERM, RhoGEF and pleckstrin domain-containing protein 1	FARP1_MOUSE	Farp1	∞	< 0.00010	∞	< 0.00010	-
Fermitin family homolog 2	FERM2_MOUSE	Fermt2	∞	0.018	∞	0.013	-
Ferrochelatase, mitochondrial	HEMH_MOUSE	Fech	∞	0.0082	∞	0.0097	-
Fibronectin type III and SPRY domain-containing protein 1	FSD1_MOUSE	Fsd1	∞	0.00079	-	-	-
Formin-like protein 2	FMNL2_MOUSE	Fmnl2	∞	0.0025	-	-	-
Fragile X mental retardation syndrome-related protein 1	FXR1_CRIGR	FXR1	∞	0.0014	∞	0.00068	-
Fructose-bisphosphate aldolase A	ALDOA_MOUSE	Aldoa	∞	< 0.00010	∞	< 0.00010	-
Fumarate hydratase, mitochondrial	FUMH_MOUSE	Fh	∞	< 0.00010	∞	0.049	+
Gamma-adducin	ADDG_MOUSE	Add3	∞	0.0003	∞	0.00089	-
Ganglioside-induced differentiation-associated protein 1	GDAP1_MOUSE	Gdap1	∞	< 0.00010	-	-	-
General transcription factor II-I	GTF2I_MOUSE	Gtf2i	∞	< 0.00010	∞	0.00017	-
Glia-derived nexin	GDN_MOUSE	Serpine2	∞	< 0.00010	∞	< 0.00010	+
Glial fibrillary acidic protein	GFAP_MOUSE	Gfap	2.31013	0.0013	2.29134	< 0.00010	+
Glucose-6-phosphate 1-dehydrogenase X	G6PD1_MOUSE	G6pdx	∞	< 0.00010	-	-	-
Glutamate receptor 1	GRIA1_MOUSE	Gria1	-	-	∞	0.0053	+
Glutamate receptor 2	GRIA2_MOUSE	Gria2	∞	0.00026	∞	< 0.00010	+
Glutamate receptor ionotropic, NMDA 1	NMDZ1_MOUSE	Grin1	∞	< 0.00010	∞	< 0.00010	+
Glutamate receptor ionotropic, NMDA 2B	NMDE2_MOUSE	Grin2b	∞	< 0.00010	∞	0.0043	+
Glutaminase kidney isoform, mitochondrial	GLSK_RAT	Gls	∞	0.21	∞	0.028	+
Glutamine synthetase	GLNA_MOUSE	Glul	∞	< 0.00010	∞	< 0.00010	-
Glutaredoxin-3	GLRX3_MOUSE	Glrx3	∞	0.0004	-	-	-
Glutathione S-transferase Mu 1	GSTM1_MOUSE	Gstm1	∞	< 0.00010	∞	< 0.00010	-
Glutathione S-transferase Mu 5	GSTM5_MOUSE	Gstm5	∞	0.00027	∞	< 0.00010	-
Glutathione S-transferase P 1	GSTP1_MOUSE	Gstp1	∞	< 0.00010	∞	< 0.00010	-
Glyceraldehyde-3-phosphate dehydrogenase	G3P_MOUSE	Gapdh	4.13333	< 0.00010	2.69608	0.00013	+
Glycerol-3-phosphate dehydrogenase 1-like protein	GPD1L_MOUSE	Gpd1l	∞	< 0.00010	∞	0.0024	-
Glycerol-3-phosphate dehydrogenase, mitochondrial	GPDM_MOUSE	Gpd2	∞	0.0004	∞	0.00082	+
Glycerophosphodiester phosphodiesterase domain-containing protein 1	GDPD1_MOUSE	Gdpd1	∞	< 0.00010	∞	< 0.00010	+
Glycine--tRNA ligase	GARS_MOUSE	Gars	∞	< 0.00010	∞	0.00042	+
Glycogen phosphorylase, brain form	PYGB_MOUSE	Pygb	∞	< 0.00010	∞	0.0065	+
Glycogen synthase kinase-3 alpha	GSK3A_MOUSE	Gsk3a	∞	< 0.00010	∞	< 0.00010	-
Glycogen synthase kinase-3 beta	GSK3B_MOUSE	Gsk3b	∞	< 0.00010	∞	< 0.00010	+
Glycylpeptide N-tetradecanoyltransferase 2	NMT2_MOUSE	Nmt2	∞	< 0.00010	-	-	-
Glypican-1	GPC1_MOUSE	Gpc1	∞	0.002	-	-	-
Glypican-2	GPC2_MOUSE	Gpc2	∞	0.0014	∞	0.0021	-
Glypican-4	GPC4_MOUSE	Gpc4	∞	< 0.00010	∞	0.00012	-
GMP synthase [glutamine-hydrolyzing]	GUAA_MOUSE	Gmps	∞	< 0.00010	∞	< 0.00010	+
GPI inositol-deacylase	PGAP1_MOUSE	Pgap1	∞	< 0.00010	∞	0.00035	+
G-protein-signaling modulator 1	GPSM1_MOUSE	Gpsm1	∞	0.0011	-	-	-
Growth arrest-specific protein 7	GAS7_RAT	Gas7	∞	< 0.00010	∞	0.00022	-
GTPase NRas	RASN_RAT	Nras	∞	< 0.00010	∞	< 0.00010	-
GTP-binding nuclear protein Ran	RAN_MOUSE	Ran	∞	< 0.00010	∞	< 0.00010	+
GTP-binding protein 1	GTPB1_MOUSE	Gtpbp1	∞	0.00075	∞	0.00029	-
GTP-binding protein Di-Ras2	DIRA2_MOUSE	Diras2	∞	< 0.00010	∞	< 0.00010	-
Guanine nucleotide-binding protein G(i) subunit alpha-1	GNAI1_MOUSE	Gnai1	∞	< 0.00010	∞	< 0.00010	-
Guanine nucleotide-binding protein G(i) subunit alpha-2	GNAI2_MOUSE	Gnai2	∞	< 0.00010	-	-	-
Guanine nucleotide-binding protein G(I)/G(S)/G(T) subunit beta-1	GBB1_MOUSE	Gnb1	∞	< 0.00010	∞	< 0.00010	-
Guanine nucleotide-binding protein G(I)/G(S)/G(T) subunit beta-2	GBB2_MOUSE	Gnb2	6.625	< 0.00010	∞	< 0.00010	+
Guanine nucleotide-binding protein G(o) subunit alpha	GNAO_MOUSE	Gnao1	3.4375	< 0.00010	2.84091	< 0.00010	+
Guanine nucleotide-binding protein G(q) subunit alpha	GNAQ_RAT	Gnaq	∞	< 0.00010	∞	< 0.00010	+
Guanine nucleotide-binding protein G(s) subunit alpha isoforms XLas	GNAS1_MOUSE	Gnas	∞	< 0.00010	∞	< 0.00010	-
Guanine nucleotide-binding protein subunit beta-5	GNB5_RAT	Gnb5	∞	< 0.00010	∞	0.00021	-
H/ACA ribonucleoprotein complex subunit 4	DKC1_MOUSE	Dkc1	∞	< 0.00010	∞	0.00016	-
Heat shock 70 kDa protein 12A	HS12A_MOUSE	Hspa12a	∞	0.00013	∞	< 0.00010	-
Heat shock 70 kDa protein 13	HSP13_MOUSE	Hspa13	∞	< 0.00010	-	-	-
Heat shock 70 kDa protein 4	HSP74_RAT	Hspa4	∞	< 0.00010	∞	< 0.00010	-
Heat shock cognate 71 kDa protein	HSP7C_MOUSE	Hspa8	4.09756	< 0.00010	3.24615	< 0.00010	+
Heat shock protein 105 kDa	HS105_MOUSE	Hsph1	∞	< 0.00010	∞	< 0.00010	+
Heat shock protein 75 kDa, mitochondrial	TRAP1_MOUSE	Trap1	∞	< 0.00010	-	-	-
Heat shock protein HSP 90-alpha	HS90A_MOUSE	Hsp90aa1	∞	< 0.00010	∞	< 0.00010	+
Heat shock protein HSP 90-beta	HS90B_MOUSE	Hsp90ab1	8.60938	< 0.00010	8.76596	< 0.00010	+
Heterochromatin protein 1-binding protein 3	HP1B3_MOUSE	Hp1bp3	∞	< 0.00010	∞	< 0.00010	+
Heterogeneous nuclear ribonucleoprotein A/B	ROAA_MOUSE	Hnrnpab	∞	< 0.00010	-	-	-
Heterogeneous nuclear ribonucleoprotein A0	ROA0_MOUSE	Hnrnpa0	∞	< 0.00010	∞	< 0.00010	+
Heterogeneous nuclear ribonucleoprotein A1	ROA1_MOUSE	Hnrnpa1	∞	< 0.00010	∞	< 0.00010	+
Heterogeneous nuclear ribonucleoprotein A3	ROA3_MOUSE	Hnrnpa3	∞	< 0.00010	∞	< 0.00010	+
Heterogeneous nuclear ribonucleoprotein D0	HNRPD_MOUSE	Hnrnpd	∞	< 0.00010	∞	< 0.00010	+
Heterogeneous nuclear ribonucleoprotein D-like	HNRDL_MOUSE	Hnrnpdl	∞	< 0.00010	-	-	-
Heterogeneous nuclear ribonucleoprotein F	HNRPF_MOUSE	Hnrnpf	∞	< 0.00010	∞	< 0.00010	+
Heterogeneous nuclear ribonucleoprotein H	HNRH1_MOUSE	Hnrnph1	∞	< 0.00010	∞	< 0.00010	+
Heterogeneous nuclear ribonucleoprotein K	HNRPK_MOUSE	Hnrnpk	17.5333	< 0.00010	∞	< 0.00010	+
Heterogeneous nuclear ribonucleoprotein L	HNRPL_RAT	Hnrnpl	∞	< 0.00010	∞	< 0.00010	+
Heterogeneous nuclear ribonucleoprotein L-like	HNRLL_MOUSE	Hnrnpll	∞	< 0.00010	∞	< 0.00010	+
Heterogeneous nuclear ribonucleoprotein M	HNRPM_MOUSE	Hnrnpm	∞	< 0.00010	∞	< 0.00010	+
Heterogeneous nuclear ribonucleoprotein Q	HNRPQ_MOUSE	Syncrip	∞	< 0.00010	∞	< 0.00010	+
Heterogeneous nuclear ribonucleoprotein U	HNRPU_MOUSE	Hnrnpu	∞	< 0.00010	∞	< 0.00010	+
Heterogeneous nuclear ribonucleoprotein U-like protein 1	HNRL1_MOUSE	Hnrnpul1	∞	< 0.00010	∞	< 0.00010	-
Heterogeneous nuclear ribonucleoprotein U-like protein 2	HNRL2_MOUSE	Hnrnpul2	∞	< 0.00010	∞	< 0.00010	+
Heterogeneous nuclear ribonucleoproteins A2/B1	ROA2_MOUSE	Hnrnpa2b1	∞	< 0.00010	∞	< 0.00010	+
Heterogeneous nuclear ribonucleoproteins C1/C2	HNRPC_MOUSE	Hnrnpc	∞	< 0.00010	∞	< 0.00010	+
Hexokinase-1	HXK1_MOUSE	Hk1	∞	< 0.00010	∞	< 0.00010	+
High mobility group protein B1	HMGB1_MOUSE	Hmgb1	∞	0.00074	-	-	-
Histidine triad nucleotide-binding protein 1	HINT1_MOUSE	Hint1	∞	0.00026	-	-	-
Histidine--tRNA ligase, cytoplasmic	SYHC_MOUSE	Hars	∞	< 0.00010	∞	< 0.00010	-
Histone deacetylase 2	HDAC2_MOUSE	Hdac2	∞	< 0.00010	∞	< 0.00010	+
Histone H1.0	H10_MOUSE	H1f0	∞	0.00014	-	-	-
Histone H1.1	H11_RAT	Hist1h1a	∞	< 0.00010	∞	< 0.00010	+
Histone H1.3	H13_MOUSE	Hist1h1d	∞	< 0.00010	∞	< 0.00010	+
Histone H1.5	H15_MOUSE	Hist1h1b	∞	< 0.00010	∞	0.0003	+
Histone H2A type 1-B	H2A1B_MOUSE	Hist1h2ab	6.73913	0.00041	∞	< 0.00010	+
Histone H2A type 2-A	H2A2A_MOUSE	Hist2h2aa1	∞	< 0.00010	-	-	0
Histone H2A.V	H2AV_MOUSE	H2afv	∞	0.00016	∞	< 0.00010	-
Histone H2B type 1	H2B1_RAT	Hist2h1b	8.69231	< 0.00010	14.4706	< 0.00010	+
Histone H2B type 3-A	H2B3A_MOUSE	Hist3h2ba	∞	< 0.00010	∞	< 0.00010	+
Histone H3.3	H33_MOUSE	H3f3a	∞	< 0.00010	∞	< 0.00010	+
Histone H4	H4_MOUSE	Hist1h4a	9.48529	< 0.00010	12.5641	< 0.00010	+
Histone-binding protein RBBP4	RBBP4_MOUSE	Rbbp4	∞	0.00042	∞	0.00023	-
Homer protein homolog 1	HOME1_MOUSE	Homer1	∞	0.00019	∞	0.00035	-
Homer protein homolog 2	HOME2_MOUSE	Homer2	-	-	∞	0.0043	-
Huntingtin-interacting protein 1	HIP1_MOUSE	Hip1	∞	< 0.00010	∞	0.00027	-
Hydroxymethylglutaryl-CoA synthase, cytoplasmic	HMCS1_MOUSE	Hmgcs1	∞	< 0.00010	∞	< 0.00010	+
Hypoxia up-regulated protein 1	HYOU1_MOUSE	Hyou1	∞	0.00012	∞	0.0014	+
Immunoglobulin superfamily member 8	IGSF8_MOUSE	Igsf8	∞	< 0.00010	∞	0.0068	-
Importin subunit alpha-7	IMA7_MOUSE	Kpna6	∞	0.0033	-	-	-
Importin subunit beta-1	IMB1_MOUSE	Kpnb1	∞	0.00036	∞	0.00016	-
Importin-5	IPO5_MOUSE	Ipo5	∞	< 0.00010	-	-	-
Importin-7	IPO7_MOUSE	Ipo7	∞	< 0.00010	∞	< 0.00010	-
Inactive hydroxysteroid dehydrogenase-like protein 1	HSDL1_MOUSE	Hsdl1	∞	0.00014	∞	0.0046	+
Inorganic pyrophosphatase	IPYR_MOUSE	Ppa1	∞	< 0.00010	-	-	-
Inosine-5'-monophosphate dehydrogenase 2	IMDH2_MOUSE	Impdh2	∞	0.00059	∞	0.001	-
Inositol-trisphosphate 3-kinase A	IP3KA_MOUSE	Itpka	-	-	∞	0.0013	-
Integral membrane protein 2B	ITM2B_MOUSE	Itm2b	∞	0.00014	-	-	-
Integral membrane protein 2C	ITM2C_MOUSE	Itm2c	∞	< 0.00010	∞	< 0.00010	-
Inter-alpha-trypsin inhibitor heavy chain H2	ITIH2_MOUSE	Itih2	∞	< 0.00010	∞	< 0.00010	-
Interferon-inducible double-stranded RNA-dependent protein kinase activator A	PRKRA_MOUSE	Prkra	∞	0.00016	∞	< 0.00010	-
Interleukin enhancer-binding factor 2	ILF2_MOUSE	Ilf2	∞	0.00019	∞	< 0.00010	-
Interleukin enhancer-binding factor 3	ILF3_MOUSE	Ilf3	∞	0.00068	∞	< 0.00010	-
Intersectin-1	ITSN1_MOUSE	Itsn1	∞	< 0.00010	∞	0.00039	-
IQ motif and SEC7 domain-containing protein 1	IQEC1_MOUSE	Iqsec1	-	-	∞	< 0.00010	-
IQ motif and SEC7 domain-containing protein 2	IQEC2_MOUSE	Iqsec2	-	-	∞	0.00021	-
Isocitrate dehydrogenase [NAD] subunit gamma 1, mitochondrial	IDHG1_MOUSE	Idh3g	∞	0.00014	-	-	-
Isocitrate dehydrogenase [NADP] cytoplasmic	IDHC_MOUSE	Idh1	∞	< 0.00010	∞	< 0.00010	-
Isocitrate dehydrogenase [NADP], mitochondrial	IDHP_MOUSE	Idh2	2.56	0.001	-	-	-
Isoleucine--tRNA ligase, cytoplasmic	SYIC_MOUSE	Iars	∞	< 0.00010	∞	< 0.00010	+
KH domain-containing, RNA-binding, signal transduction-associated protein 1	KHDR1_MOUSE	Khdrbs1	∞	< 0.00010	∞	< 0.00010	+
Kinectin	KTN1_MOUSE	Ktn1	∞	0.0039	∞	0.0025	-
Kinesin heavy chain isoform 5C	KIF5C_MOUSE	Kif5c	∞	< 0.00010	∞	< 0.00010	+
Kinesin light chain 1	KLC1_RAT	Klc1	∞	< 0.00010	∞	< 0.00010	-
Kinesin-1 heavy chain	KINH_MOUSE	Kif5b	∞	< 0.00010	∞	< 0.00010	-
Kinesin-like protein KIF21B	KI21B_MOUSE	Kif21b	∞	0.0026	∞	< 0.00010	-
Kinesin-like protein KIF2A	KIF2A_MOUSE	Kif2a	∞	< 0.00010	∞	< 0.00010	+
Lactadherin	MFGM_MOUSE	Mfge8	∞	< 0.00010	∞	< 0.00010	-
Lamina-associated polypeptide 2, isoforms beta/delta/epsilon/gamma	LAP2B_MOUSE	Tmpo	∞	< 0.00010	∞	< 0.00010	-
Lamin-B1	LMNB1_MOUSE	Lmnb1	∞	< 0.00010	∞	< 0.00010	+
Lamin-B2	LMNB2_MOUSE	Lmnb2	∞	< 0.00010	-	-	-
LanC-like protein 2	LANC2_MOUSE	Lancl2	∞	< 0.00010	∞	0.0031	+
Lanosterol 14-alpha demethylase	CP51A_MOUSE	Cyp51a1	∞	0.024	∞	0.0024	+
Large proline-rich protein BAG6	BAG6_MOUSE	Bag6	∞	0.00025	∞	0.0014	-
Leucine-rich glioma-inactivated protein 1	LGI1_MOUSE	Lgi1	-	-	∞	< 0.00010	-
Leucine-rich PPR motif-containing protein, mitochondrial	LPPRC_MOUSE	Lrpprc	10.3333	< 0.00010	∞	< 0.00010	+
Leucine-rich repeat-containing protein 40	LRC40_MOUSE	Lrrc40	∞	< 0.00010	-	-	-
Leucine-rich repeat-containing protein 47	LRC47_MOUSE	Lrrc47	∞	< 0.00010	∞	0.00042	-
Leucine-rich repeat-containing protein 59	LRC59_MOUSE	Lrrc59	∞	< 0.00010	∞	< 0.00010	+
Leucine-rich repeat-containing protein 7	LRRC7_MOUSE	Lrrc7	-	-	∞	0.0002	-
Leucine--tRNA ligase, cytoplasmic	SYLC_MOUSE	Lars	∞	< 0.00010	∞	< 0.00010	-
Liprin-alpha-2	LIPA2_MOUSE	Ppfia2	∞	< 0.00010	∞	< 0.00010	-
Liprin-alpha-3	LIPA3_MOUSE	Ppfia3	∞	< 0.00010	∞	0.00017	-
L-lactate dehydrogenase A chain	LDHA_MOUSE	Ldha	∞	< 0.00010	∞	< 0.00010	-
L-lactate dehydrogenase B chain	LDHB_MOUSE	Ldhb	∞	< 0.00010	∞	< 0.00010	+
Lon protease homolog, mitochondrial	LONM_MOUSE	Lonp1	∞	0.00032	-	-	-
Long-chain fatty acid transport protein 4	S27A4_MOUSE	Slc27a4	∞	0.00054	-	-	-
Long-chain-fatty-acid--CoA ligase 3	ACSL3_MOUSE	Acsl3	∞	< 0.00010	∞	< 0.00010	+
Long-chain-fatty-acid--CoA ligase 4	ACSL4_MOUSE	Acsl4	∞	0.0041	∞	0.00079	+
Low molecular weight phosphotyrosine protein phosphatase	PPAC_MOUSE	Acp1	∞	< 0.00010	∞	0.0003	-
Low-density lipoprotein receptor-related protein 4	LRP4_MOUSE	Lrp4	∞	0.00084	∞	< 0.00010	-
Lupus La protein homolog	LA_MOUSE	Ssb	∞	< 0.00010	∞	< 0.00010	-
Macrophage migration inhibitory factor	MIF_MOUSE	Mif	∞	< 0.00010	-	-	-
MAGUK p55 subfamily member 2	MPP2_MOUSE	Mpp2	-	-	∞	0.00082	-
Malate dehydrogenase, cytoplasmic	MDHC_MOUSE	Mdh1	∞	< 0.00010	∞	0.0009	+
Malate dehydrogenase, mitochondrial	MDHM_MOUSE	Mdh2	14.6429	< 0.00010	6.11538	< 0.00010	+
Malectin	MLEC_MOUSE	Mlec	∞	0.007	-	-	-
Mannose-P-dolichol utilization defect 1 protein	MPU1_MOUSE	Mpdu1	∞	0.0003	-	-	-
Mannosyl-oligosaccharide glucosidase	MOGS_MOUSE	Mogs	∞	< 0.00010	∞	0.00017	+
MAP/microtubule affinity-regulating kinase 3	MARK3_MOUSE	Mark3	∞	< 0.00010	∞	< 0.00010	-
Matrin-3	MATR3_MOUSE	Matr3	∞	< 0.00010	∞	< 0.00010	+
Membrane-associated progesterone receptor component 1	PGRC1_MOUSE	Pgrmc1	∞	< 0.00010	∞	0.0015	+
Metastasis-associated protein MTA1	MTA1_MOUSE	Mta1	∞	< 0.00010	∞	< 0.00010	-
Metastasis-associated protein MTA2	MTA2_MOUSE	Mta2	-	-	∞	< 0.00010	-
Methionine aminopeptidase 1	MAP11_MOUSE	Metap1	∞	0.0031	-	-	-
Methionine--tRNA ligase, cytoplasmic	SYMC_MOUSE	Mars	∞	< 0.00010	∞	< 0.00010	+
Methylglutaconyl-CoA hydratase, mitochondrial	AUHM_MOUSE	Auh	∞	0.00068	∞	< 0.00010	-
MICOS complex subunit Mic26	MIC26_MOUSE	Apoo	∞	0.00025	-	-	-
MICOS complex subunit Mic60	MIC60_MOUSE	Immt	∞	< 0.00010	∞	< 0.00010	+
Microsomal glutathione S-transferase 3	MGST3_MOUSE	Mgst3	∞	< 0.00010	∞	< 0.00010	+
Microtubule-associated protein 1A	MAP1A_MOUSE	Map1a	∞	< 0.00010	∞	< 0.00010	-
Microtubule-associated protein 1B	MAP1B_MOUSE	Map1b	∞	< 0.00010	11	< 0.00010	+
Microtubule-associated protein 1S	MAP1S_MOUSE	Map1s	∞	< 0.00010	∞	0.0025	-
Microtubule-associated protein 2	MTAP2_MOUSE	Map2	∞	< 0.00010	∞	< 0.00010	+
Microtubule-associated protein 4	MAP4_MOUSE	Map4	∞	< 0.00010	∞	< 0.00010	-
Microtubule-associated protein 6	MAP6_MOUSE	Map6	∞	< 0.00010	∞	< 0.00010	-
Microtubule-associated protein RP/EB family member 1	MARE1_MOUSE	Mapre1	∞	< 0.00010	∞	< 0.00010	-
Microtubule-associated protein RP/EB family member 2	MARE2_MOUSE	Mapre2	∞	0.00029	∞	< 0.00010	+
Microtubule-associated protein RP/EB family member 3	MARE3_MOUSE	Mapre3	∞	< 0.00010	∞	< 0.00010	-
Microtubule-associated protein tau	TAU_MOUSE	Mapt	∞	< 0.00010	∞	< 0.00010	+
Misshapen-like kinase 1	MINK1_MOUSE	Mink1	∞	< 0.00010	∞	< 0.00010	-
Mitochondrial 10-formyltetrahydrofolate dehydrogenase	AL1L2_MOUSE	Aldh1l2	∞	0.00054	∞	0.00026	-
Mitochondrial 2-oxoglutarate/malate carrier protein	M2OM_MOUSE	Slc25a11	∞	< 0.00010	∞	< 0.00010	+
Mitochondrial carrier homolog 1	MTCH1_MOUSE	Mtch1	∞	< 0.00010	∞	0.00082	-
Mitochondrial carrier homolog 2	MTCH2_MOUSE	Mtch2	∞	< 0.00010	∞	< 0.00010	+
Mitochondrial glutamate carrier 1	GHC1_MOUSE	Slc25a22	∞	< 0.00010	3.38889	< 0.00010	+
Mitochondrial import inner membrane translocase subunit TIM50	TIM50_MOUSE	Timm50	∞	0.00039	-	-	-
Mitochondrial import receptor subunit TOM34	TOM34_MOUSE	Tomm34	∞	0.0031	-	-	-
Mitochondrial import receptor subunit TOM70	TOM70_MOUSE	Tomm70	∞	< 0.00010	∞	< 0.00010	-
Mitochondrial pyruvate carrier 2	MPC2_MOUSE	Mpc2	∞	0.037	∞	0.00048	-
Mitogen-activated protein kinase 1	MK01_MOUSE	Mapk1	∞	< 0.00010	∞	< 0.00010	-
Mitogen-activated protein kinase kinase kinase kinase 4	M4K4_MOUSE	Map4k4	∞	< 0.00010	∞	< 0.00010	-
Mitotic checkpoint protein BUB3	BUB3_MOUSE	Bub3	∞	< 0.00010	∞	< 0.00010	-
Moesin	MOES_MOUSE	Msn	∞	< 0.00010	∞	< 0.00010	-
Monoacylglycerol lipase ABHD12	ABD12_MOUSE	Abhd12	∞	0.0003	∞	0.00082	+
Monoacylglycerol lipase ABHD6	ABHD6_MOUSE	Abhd6	∞	< 0.00010	∞	< 0.00010	+
Mothers against decapentaplegic homolog 2	SMAD2_MOUSE	Smad2	∞	0.022	-	-	-
mRNA cap guanine-N7 methyltransferase	MCES_MOUSE	Rnmt	∞	< 0.00010	-	-	-
Multifunctional protein ADE2	PUR6_MOUSE	Paics	∞	0.00089	-	-	-
Myb-binding protein 1A	MBB1A_MOUSE	Mybbp1a	∞	< 0.00010	∞	< 0.00010	-
Myc box-dependent-interacting protein 1	BIN1_MOUSE	Bin1	∞	0.001	∞	< 0.00010	-
Myelin expression factor 2	MYEF2_MOUSE	Myef2	∞	< 0.00010	∞	< 0.00010	+
Myosin light polypeptide 6	MYL6_MOUSE	Myl6	∞	< 0.00010	∞	< 0.00010	-
Myosin regulatory light chain 12B	ML12B_MOUSE	Myl12b	∞	< 0.00010	∞	< 0.00010	-
Myosin-10	MYH10_MOUSE	Myh10	∞	< 0.00010	∞	< 0.00010	+
Myosin-14	MYH14_MOUSE	Myh14	∞	< 0.00010	∞	< 0.00010	-
Myosin-9	MYH9_MOUSE	Myh9	∞	< 0.00010	∞	< 0.00010	-
Myotubularin-related protein 5	MTMR5_MOUSE	Sbf1	∞	0.0012	∞	0.0069	-
N(G),N(G)-dimethylarginine dimethylaminohydrolase 2	DDAH2_MOUSE	Ddah2	∞	< 0.00010	-	-	-
NACHT and WD repeat domain-containing protein 2	NWD2_MOUSE	Nwd2	-	-	∞	0.0011	-
N-acylneuraminate cytidylyltransferase	NEUA_MOUSE	Cmas	∞	< 0.00010	∞	< 0.00010	+
NADH dehydrogenase [ubiquinone] 1 alpha subcomplex subunit 10, mitochondrial	NDUAA_MOUSE	Ndufa10	∞	< 0.00010	∞	0.044	-
NADH dehydrogenase [ubiquinone] 1 alpha subcomplex subunit 9, mitochondrial	NDUA9_MOUSE	Ndufa9	∞	< 0.00010	∞	0.0029	-
NADH dehydrogenase [ubiquinone] iron-sulfur protein 2, mitochondrial	NDUS2_RAT	Ndufs2	∞	< 0.00010	-	-	-
NADH dehydrogenase [ubiquinone] iron-sulfur protein 3, mitochondrial	NDUS3_MOUSE	Ndufs3	∞	< 0.00010	∞	0.0037	+
NADH-cytochrome b5 reductase 3	NB5R3_MOUSE	Cyb5r3	∞	< 0.00010	∞	< 0.00010	+
NADH-ubiquinone oxidoreductase 75 kDa subunit, mitochondrial	NDUS1_MOUSE	Ndufs1	∞	< 0.00010	∞	< 0.00010	+
NADPH--cytochrome P450 reductase	NCPR_MOUSE	Por	∞	< 0.00010	∞	0.00054	+
N-alpha-acetyltransferase 15, NatA auxiliary subunit	NAA15_MOUSE	Naa15	∞	< 0.00010	∞	0.00074	-
N-alpha-acetyltransferase 50	NAA50_MOUSE	Naa50	∞	0.0039	-	-	-
Nck-associated protein 1	NCKP1_MOUSE	Nckap1	∞	< 0.00010	∞	< 0.00010	-
NEDD8-conjugating enzyme Ubc12	UBC12_MOUSE	Ube2m	∞	0.00039	-	-	-
Neurabin-1	NEB1_RAT	Ppp1r9a	-	-	∞	0.013	-
Neurabin-2	NEB2_MOUSE	Ppp1r9b	-	-	∞	0.011	-
Neural cell adhesion molecule 1	NCAM1_MOUSE	Ncam1	∞	< 0.00010	∞	0.00054	+
Neurexin-1	NRX1A_MOUSE	Nrxn1	∞	0.002	∞	0.0004	+
Neurexin-2	NRX2A_RAT	Nrxn2	∞	< 0.00010	∞	0.00075	-
Neurobeachin	NBEA_MOUSE	Nbea	∞	0.00056	-	-	-
Neurochondrin	NCDN_MOUSE	Ncdn	∞	< 0.00010	∞	< 0.00010	+
Neurofibromin	NF1_MOUSE	Nf1	∞	0.0085	∞	0.00091	-
Neuron navigator 1	NAV1_MOUSE	Nav1	∞	0.0011	∞	0.0022	-
Neuronal membrane glycoprotein M6-a	GPM6A_MOUSE	Gpm6a	∞	< 0.00010	∞	< 0.00010	+
Neuronal migration protein doublecortin	DCX_MOUSE	Dcx	∞	< 0.00010	∞	< 0.00010	+
Neuronal-specific septin-3	SEPT3_MOUSE	Sept3	∞	< 0.00010	∞	< 0.00010	-
NHP2-like protein 1	NH2L1_MOUSE	Snu13	∞	< 0.00010	∞	< 0.00010	+
NmrA-like family domain-containing protein 1	NMRL1_MOUSE	Nmral1	∞	0.00014	-	-	-
Nodal modulator 1	NOMO1_MOUSE	Nomo1	∞	0.0017	∞	0.00085	+
Non-POU domain-containing octamer-binding protein	NONO_MOUSE	Nono	∞	< 0.00010	∞	< 0.00010	+
Nuclear cap-binding protein subunit 1	NCBP1_MOUSE	Ncbp1	∞	< 0.00010	-	-	-
Nuclear pore complex protein Nup155	NU155_MOUSE	Nup155	∞	< 0.00010	∞	0.00016	-
Nuclear pore complex protein Nup160	NU160_MOUSE	Nup160	∞	0.0078	-	-	-
Nuclear pore membrane glycoprotein 210	PO210_MOUSE	Nup210	∞	0.00048	∞	0.0085	+
Nucleolar GTP-binding protein 1	NOG1_RAT	Gtpbp4	∞	0.00025	-	-	-
Nucleolar protein 56	NOP56_MOUSE	Nop56	∞	< 0.00010	∞	< 0.00010	+
Nucleolar protein 58	NOP58_MOUSE	Nop58	∞	< 0.00010	∞	< 0.00010	+
Nucleolar RNA helicase 2	DDX21_MOUSE	Ddx21	∞	< 0.00010	∞	< 0.00010	-
Nucleolar transcription factor 1	UBF1_MOUSE	Ubtf	∞	< 0.00010	∞	0.0018	-
Nucleolin	NUCL_MOUSE	Ncl	∞	< 0.00010	∞	< 0.00010	+
Nucleophosmin	NPM_MOUSE	Npm1	∞	0.00027	∞	0.0025	-
Nucleosome assembly protein 1-like 1	NP1L1_MOUSE	Nap1l1	∞	< 0.00010	∞	< 0.00010	-
Numb-like protein	NUMBL_MOUSE	Numbl	∞	< 0.00010	∞	0.00039	-
Obg-like ATPase 1	OLA1_MOUSE	Ola1	∞	< 0.00010	∞	< 0.00010	-
Oxysterol-binding protein-related protein 8	OSBL8_MOUSE	Osbpl8	∞	0.0024	∞	< 0.00010	-
Paraspeckle component 1	PSPC1_MOUSE	Pspc1	∞	< 0.00010	∞	< 0.00010	-
PC4 and SFRS1-interacting protein	PSIP1_MOUSE	Psip1	∞	< 0.00010	-	-	-
Peptidyl-prolyl cis-trans isomerase A	PPIA_MOUSE	Ppia	7	< 0.00010	4.55	< 0.00010	+
Peptidyl-prolyl cis-trans isomerase B	PPIB_MOUSE	Ppib	∞	< 0.00010	∞	< 0.00010	-
Peptidyl-prolyl cis-trans isomerase FKBP4	FKBP4_MOUSE	Fkbp4	∞	< 0.00010	∞	0.00016	-
Peroxiredoxin-1	PRDX1_MOUSE	Prdx1	6.19048	< 0.00010	∞	< 0.00010	+
Peroxiredoxin-2	PRDX2_MOUSE	Prdx2	∞	< 0.00010	∞	< 0.00010	+
Peroxiredoxin-5, mitochondrial	PRDX5_MOUSE	Prdx5	∞	0.00037	∞	0.00073	-
Peroxiredoxin-6	PRDX6_MOUSE	Prdx6	∞	< 0.00010	∞	0.032	-
Peroxisomal acyl-coenzyme A oxidase 1	ACOX1_MOUSE	Acox1	∞	< 0.00010	∞	< 0.00010	+
Peroxisomal multifunctional enzyme type 2	DHB4_MOUSE	Hsd17b4	∞	< 0.00010	∞	< 0.00010	+
PH and SEC7 domain-containing protein 3	PSD3_MOUSE	Psd3	∞	0.0031	∞	0.00016	-
Phenylalanine--tRNA ligase alpha subunit	SYFA_MOUSE	Farsa	∞	< 0.00010	∞	0.00021	-
Phenylalanine--tRNA ligase beta subunit	SYFB_MOUSE	Farsb	∞	< 0.00010	∞	< 0.00010	+
Phosphate carrier protein, mitochondrial	MPCP_MOUSE	Slc25a3	5.26316	< 0.00010	2.93333	< 0.00010	+
Phosphatidylethanolamine-binding protein 1	PEBP1_MOUSE	Pebp1	∞	< 0.00010	∞	< 0.00010	+
Phosphatidylinositide phosphatase SAC1	SAC1_MOUSE	Sacm1l	∞	< 0.00010	∞	0.007	+
Phosphatidylinositol 5-phosphate 4-kinase type-2 beta	PI42B_RAT	Pip4k2b	∞	< 0.00010	∞	< 0.00010	-
Phosphatidylinositol-binding clathrin assembly protein	PICAL_MOUSE	Picalm	∞	< 0.00010	∞	< 0.00010	-
Phosphofurin acidic cluster sorting protein 1	PACS1_MOUSE	Pacs1	∞	< 0.00010	∞	< 0.00010	-
Phosphoglycerate kinase 1	PGK1_MOUSE	Pgk1	∞	< 0.00010	∞	< 0.00010	+
Phosphoglycerate mutase 1	PGAM1_MOUSE	Pgam1	∞	< 0.00010	∞	0.00039	-
Phospholipase D3	PLD3_MOUSE	Pld3	-	-	∞	< 0.00010	-
Phospholipid hydroperoxide glutathione peroxidase, nuclear	GPX42_MOUSE	Gpx4	-	-	∞	< 0.00010	-
Phosphoserine aminotransferase	SERC_MOUSE	Psat1	∞	< 0.00010	∞	< 0.00010	+
Phytanoyl-CoA hydroxylase-interacting protein-like	PHIPL_MOUSE	Phyhipl	∞	0.00016	∞	0.00014	-
Plasma membrane calcium-transporting ATPase 1	AT2B1_MOUSE	Atp2b1	∞	< 0.00010	∞	< 0.00010	+
Plasma membrane calcium-transporting ATPase 4	AT2B4_MOUSE	Atp2b4	∞	< 0.00010	∞	< 0.00010	-
Plasminogen activator inhibitor 1 RNA-binding protein	PAIRB_MOUSE	Serbp1	∞	0.00014	∞	< 0.00010	-
Platelet-activating factor acetylhydrolase IB subunit alpha	LIS1_MOUSE	Pafah1b1	∞	< 0.00010	∞	0.00017	-
Platelet-activating factor acetylhydrolase IB subunit beta	PA1B2_MOUSE	Pafah1b2	∞	< 0.00010	∞	0.00014	-
Platelet-activating factor acetylhydrolase IB subunit gamma	PA1B3_MOUSE	Pafah1b3	∞	< 0.00010	-	-	-
Poly [ADP-ribose] polymerase 1	PARP1_MOUSE	Parp1	∞	< 0.00010	∞	< 0.00010	-
Poly(rC)-binding protein 1	PCBP1_MOUSE	Pcbp1	∞	< 0.00010	∞	< 0.00010	+
Poly(rC)-binding protein 2	PCBP2_MOUSE	Pcbp2	∞	< 0.00010	∞	< 0.00010	+
Polyadenylate-binding protein 1	PABP1_MOUSE	Pabpc1	∞	< 0.00010	∞	< 0.00010	+
Polypyrimidine tract-binding protein 1	PTBP1_RAT	Ptbp1	∞	< 0.00010	∞	< 0.00010	-
Polypyrimidine tract-binding protein 2	PTBP2_MOUSE	Ptbp2	∞	< 0.00010	∞	< 0.00010	-
Pregnancy zone protein	PZP_MOUSE	Pzp	-	-	∞	< 0.00010	-
Prelamin-A/C	LMNA_MOUSE	Lmna	∞	0.00047	∞	0.0012	-
Pre-mRNA-processing factor 19	PRP19_MOUSE	Prpf19	∞	< 0.00010	∞	< 0.00010	+
Pre-mRNA-processing factor 6	PRP6_MOUSE	Prpf6	∞	< 0.00010	∞	< 0.00010	-
Pre-mRNA-processing-splicing factor 8	PRP8_MOUSE	Prpf8	∞	< 0.00010	∞	< 0.00010	+
Pre-mRNA-splicing factor 38A	PR38A_MOUSE	Prpf38a	∞	0.00082	-	-	-
Pre-mRNA-splicing factor ATP-dependent RNA helicase DHX15	DHX15_MOUSE	Dhx15	∞	< 0.00010	∞	< 0.00010	+
Probable ATP-dependent RNA helicase DDX17	DDX17_MOUSE	Ddx17	∞	< 0.00010	∞	< 0.00010	+
Probable ATP-dependent RNA helicase DDX46	DDX46_MOUSE	Ddx46	∞	0.015	-	-	-
Probable ATP-dependent RNA helicase DDX5	DDX5_MOUSE	Ddx5	∞	< 0.00010	∞	< 0.00010	+
Probable ATP-dependent RNA helicase DDX6	DDX6_MOUSE	Ddx6	∞	< 0.00010	∞	< 0.00010	+
Probable threonine--tRNA ligase 2, cytoplasmic	SYTC2_MOUSE	Tarsl2	-	-	∞	< 0.00010	-
Probable ubiquitin carboxyl-terminal hydrolase FAF-X	USP9X_MOUSE	Usp9x	∞	0.0011	∞	0.0033	-
Profilin-1	PROF1_MOUSE	Pfn1	∞	< 0.00010	∞	0.00045	+
Profilin-2	PROF2_MOUSE	Pfn2	∞	< 0.00010	-	-	-
Programmed cell death 6-interacting protein	PDC6I_MOUSE	Pdcd6ip	∞	< 0.00010	-	-	-
Prohibitin	PHB_MOUSE	Phb	∞	< 0.00010	∞	< 0.00010	+
Prohibitin-2	PHB2_MOUSE	Phb2	∞	< 0.00010	∞	< 0.00010	+
Proliferating cell nuclear antigen	PCNA_MOUSE	Pcna	∞	0.00014	∞	< 0.00010	-
Proliferation-associated protein 2G4	PA2G4_MOUSE	Pa2g4	∞	< 0.00010	∞	< 0.00010	+
Proline-, glutamic acid- and leucine-rich protein 1	PELP1_MOUSE	Pelp1	∞	< 0.00010	∞	0.00044	-
Prolyl endopeptidase	PPCE_MOUSE	Prep	∞	0.0021	-	-	-
Prostaglandin E synthase 3	TEBP_MOUSE	Ptges3	∞	< 0.00010	∞	< 0.00010	+
Protein arginine N-methyltransferase 1	ANM1_MOUSE	Prmt1	∞	< 0.00010	∞	< 0.00010	-
Protein DEK	DEK_MOUSE	Dek	∞	< 0.00010	∞	0.00082	-
Protein disulfide-isomerase	PDIA1_MOUSE	P4hb	∞	0.011	-	-	-
Protein disulfide-isomerase A3	PDIA3_MOUSE	Pdia3	∞	< 0.00010	∞	< 0.00010	+
Protein disulfide-isomerase A4	PDIA4_MOUSE	Pdia4	-	-	∞	0.0027	-
Protein FAM49A	FA49A_MOUSE	Fam49a	∞	< 0.00010	∞	0.0055	+
Protein FAM98A	FA98A_MOUSE	Fam98a	∞	< 0.00010	∞	0.0003	-
Protein FAM98B	FA98B_MOUSE	Fam98b	∞	< 0.00010	∞	< 0.00010	-
Protein flightless-1 homolog	FLII_MOUSE	Flii	∞	< 0.00010	-	-	-
Protein kinase C gamma type	KPCG_MOUSE	Prkcg	∞	0.0018	∞	< 0.00010	-
Protein LSM12 homolog	LSM12_MOUSE	Lsm12	-	-	∞	< 0.00010	-
Protein LYRIC	LYRIC_MOUSE	Mtdh	∞	< 0.00010	∞	< 0.00010	+
Protein mago nashi homolog 2	MGN2_MOUSE	Magohb	∞	< 0.00010	∞	< 0.00010	-
Protein NipSnap homolog 1	NIPS1_MOUSE	Nipsnap1	∞	0.00076	∞	0.014	-
Protein O-GlcNAcase	OGA_MOUSE	Mgea5	∞	0.0031	-	-	-
Protein phosphatase 1E	PPM1E_MOUSE	Ppm1e	∞	0.02	-	-	-
Protein RCC2	RCC2_MOUSE	Rcc2	∞	< 0.00010	∞	< 0.00010	-
Protein RER1	RER1_MOUSE	Rer1	-	-	∞	< 0.00010	+
Protein rogdi homolog	ROGDI_MOUSE	Rogdi	∞	< 0.00010	∞	< 0.00010	-
Protein RUFY3	RUFY3_MOUSE	Rufy3	∞	0.0002	∞	0.00016	-
Protein SCAI	SCAI_MOUSE	Scai	-	-	∞	0.0061	-
Protein TANC2	TANC2_MOUSE	Tanc2	-	-	∞	0.002	-
Protein SEC13 homolog	SEC13_MOUSE	Sec13	∞	< 0.00010	-	-	-
Protein transport protein Sec23A	SC23A_MOUSE	Sec23a	∞	< 0.00010	∞	0.001	-
Protein transport protein Sec61 subunit alpha isoform 1	S61A1_MOUSE	Sec61a1	∞	< 0.00010	∞	< 0.00010	+
Protein transport protein Sec61 subunit beta	SC61B_MOUSE	Sec61b	∞	< 0.00010	∞	< 0.00010	+
Purine-rich element-binding protein gamma	PURG_MOUSE	Purg	∞	< 0.00010	∞	< 0.00010	-
Puromycin-sensitive aminopeptidase	PSA_MOUSE	Npepps	∞	< 0.00010	-	-	-
Putative ATP-dependent RNA helicase DHX30	DHX30_MOUSE	Dhx30	∞	0.00034	∞	0.015	-
Putative oxidoreductase GLYR1	GLYR1_RAT	Glyr1	∞	< 0.00010	∞	0.00017	-
Pyrroline-5-carboxylate reductase 2	P5CR2_RAT	Pycr2	∞	< 0.00010	∞	0.00036	+
Pyruvate dehydrogenase (acetyl-transferring) kinase isozyme 1	PDK1_MOUSE	Pdk1	∞	0.012	∞	0.012	-
Pyruvate dehydrogenase (acetyl-transferring) kinase isozyme 3	PDK3_MOUSE	Pdk3	-	-	∞	< 0.00010	-
Pyruvate kinase PKM	KPYM_MOUSE	Pkm	∞	< 0.00010	∞	< 0.00010	+
Rab GDP dissociation inhibitor alpha	GDIA_MOUSE	Gdi1	∞	< 0.00010	-	-	-
Rab GDP dissociation inhibitor beta	GDIB_MOUSE	Gdi2	∞	< 0.00010	∞	< 0.00010	+
Rabphilin-3A	RP3A_MOUSE	Rph3a	-	-	∞	0.00028	-
Radixin	RADI_MOUSE	Rdx	∞	< 0.00010	∞	< 0.00010	-
Ral GTPase-activating protein subunit beta	RLGPB_MOUSE	Ralgapb	∞	< 0.00010	-	-	-
Ran-specific GTPase-activating protein	RANG_MOUSE	Ranbp1	-	-	∞	< 0.00010	-
Rap guanine nucleotide exchange factor 2	RPGF2_MOUSE	Rapgef2	-	-	∞	0.0085	-
Rap guanine nucleotide exchange factor 4	RPGF4_MOUSE	Rapgef4	-	-	∞	< 0.00010	-
Ras GTPase-activating protein-binding protein 2	G3BP2_MOUSE	G3bp2	∞	< 0.00010	∞	0.0071	-
Ras/Rap GTPase-activating protein SynGAP	SYGP1_MOUSE	Syngap1	∞	< 0.00010	∞	< 0.00010	-
Ras-related C3 botulinum toxin substrate 1	RAC1_MOUSE	Rac1	5.86667	< 0.00010	∞	< 0.00010	+
Ras-related protein Rab-10	RAB10_MOUSE	Rab10	∞	< 0.00010	∞	< 0.00010	+
Ras-related protein Rab-11B	RB11B_MOUSE	Rab11b	∞	< 0.00010	∞	< 0.00010	+
Ras-related protein Rab-14	RAB14_MOUSE	Rab14	∞	< 0.00010	∞	< 0.00010	+
Ras-related protein Rab-18	RAB18_MOUSE	Rab18	∞	< 0.00010	∞	< 0.00010	+
Ras-related protein Rab-1A	RAB1A_MOUSE	Rab1A	∞	< 0.00010	∞	< 0.00010	+
Ras-related protein Rab-1B	RAB1B_MOUSE	Rab1b	∞	< 0.00010	-	-	-
Ras-related protein Rab-21	RAB21_MOUSE	Rab21	-	-	∞	< 0.00010	-
Ras-related protein Rab-2A	RAB2A_MOUSE	Rab2a	∞	< 0.00010	∞	0.00043	+
Ras-related protein Rab-3A	RAB3A_MOUSE	Rab3a	∞	< 0.00010	∞	< 0.00010	+
Ras-related protein Rab-5A	RAB5A_MOUSE	Rab5a	∞	< 0.00010	-	-	-
Ras-related protein Rab-5C	RAB5C_MOUSE	Rab5c	∞	< 0.00010	∞	< 0.00010	+
Ras-related protein Rab-6A	RAB6A_MOUSE	Rab6a	∞	< 0.00010	∞	< 0.00010	+
Ras-related protein Rab-7a	RAB7A_MOUSE	Rab7a	∞	< 0.00010	∞	< 0.00010	+
Ras-related protein Ral-A	RALA_MOUSE	Rala	∞	0.0024	-	-	-
Ras-related protein Rap-1A	RAP1A_MOUSE	Rap1a	∞	< 0.00010	∞	0.00029	-
Ras-related protein Rap-2b	RAP2B_MOUSE	Rap2b	∞	< 0.00010	-	-	-
Receptor of activated protein C kinase 1	RACK1_MOUSE	Rack1	∞	< 0.00010	∞	< 0.00010	+
Receptor-type tyrosine-protein phosphatase S	PTPRS_MOUSE	Ptprs	∞	< 0.00010	∞	< 0.00010	-
Regulating synaptic membrane exocytosis protein 1	RIMS1_MOUSE	Rims1	-	-	∞	0.028	-
Regulator of G-protein signaling 7	RGS7_RAT	Rgs7	∞	< 0.00010	∞	< 0.00010	-
Regulator of nonsense transcripts 1	RENT1_MOUSE	Upf1	∞	< 0.00010	∞	< 0.00010	-
Regulatory-associated protein of mTOR	RPTOR_MOUSE	Rptor	∞	< 0.00010	∞	0.0043	-
Renin receptor	RENR_MOUSE	Atp6ap2	∞	0.001	-	-	-
Reticulon-1	RTN1_RAT	Rtn1	3.47368	< 0.00010	2.84211	0.006	+
Reticulon-3	RTN3_MOUSE	Rtn3	∞	0.002	-	-	-
Reticulon-4	RTN4_MOUSE	Rtn4	∞	0.00034	∞	0.018	+
Retinol dehydrogenase 11	RDH11_MOUSE	Rdh11	∞	< 0.00010	∞	< 0.00010	+
Rho GTPase-activating protein 1	RHG01_MOUSE	Arhgap1	∞	0.0048	-	-	-
Rho GTPase-activating protein 26	RHG26_MOUSE	Arhgap26	∞	< 0.00010	∞	0.0016	-
Rho GTPase-activating protein 32	RHG32_MOUSE	Arhgap32	-	-	∞	0.007	-
Rho GTPase-activating protein 35	RHG35_MOUSE	Arhgap35	∞	0.0061	-	-	-
Rho GTPase-activating protein 44	RHG44_MOUSE	Arhgap44	∞	< 0.00010	∞	0.00036	-
Rho guanine nucleotide exchange factor 2	ARHG2_MOUSE	Arhgef2	∞	< 0.00010	∞	0.0018	-
Rho guanine nucleotide exchange factor 7	ARHG7_MOUSE	Arhgef7	∞	< 0.00010	∞	0.0044	-
Rho-associated protein kinase 2	ROCK2_RAT	Rock2	∞	0.0011	∞	0.0085	-
Rho-related GTP-binding protein RhoB	RHOB_MOUSE	Rhob	∞	0.00018	-	-	-
Ribonucleoside-diphosphate reductase large subunit	RIR1_MOUSE	Rrm1	∞	0.033	-	-	-
Ribose-phosphate pyrophosphokinase 1	PRPS1_MOUSE	Prps1	∞	< 0.00010	∞	0.00027	+
Ribosomal biogenesis protein LAS1L	LAS1L_MOUSE	Las1l	∞	0.00082	-	-	-
Ribosomal L1 domain-containing protein 1	RL1D1_MOUSE	Rsl1d1	∞	0.00016	-	-	-
RNA 3'-terminal phosphate cyclase	RTCA_MOUSE	RtcA	∞	< 0.00010	-	-	-
RNA binding motif protein, X-linked-like-1	RMXL1_MOUSE	Rbmxl1	∞	< 0.00010	∞	< 0.00010	+
RNA-binding protein 14	RBM14_MOUSE	Rbm14	∞	0.00076	∞	0.00011	+
RNA-binding protein 25	RBM25_MOUSE	Rbm25	∞	0.0014	-	-	-
RNA-binding protein 39	RBM39_MOUSE	Rbm39	∞	< 0.00010	∞	< 0.00010	+
RNA-binding protein Nova-1	NOVA1_MOUSE	Nova1	∞	< 0.00010	∞	< 0.00010	-
RNA-binding protein Raly	RALY_MOUSE	Raly	∞	< 0.00010	∞	< 0.00010	+
rRNA 2'-O-methyltransferase fibrillarin	FBRL_MOUSE	Fbl	∞	< 0.00010	∞	< 0.00010	+
rRNA/tRNA 2'-O-methyltransferase fibrillarin-like protein 1	FBLL1_MOUSE	Fbll1	∞	0.00098	-	-	-
RuvB-like 1	RUVB1_MOUSE	Ruvbl1	∞	< 0.00010	∞	< 0.00010	+
RuvB-like 2	RUVB2_MOUSE	Ruvbl2	∞	< 0.00010	∞	< 0.00010	+
S-adenosylhomocysteine hydrolase-like protein 1	SAHH2_MOUSE	Ahcyl1	∞	< 0.00010	∞	< 0.00010	+
S-adenosylmethionine synthase isoform type-2	METK2_MOUSE	Mat2a	∞	< 0.00010	∞	< 0.00010	-
Sarcoplasmic/endoplasmic reticulum calcium ATPase 2	AT2A2_MOUSE	Atp2a2	∞	< 0.00010	∞	< 0.00010	+
Selenocysteine-specific elongation factor	SELB_MOUSE	Eefsec	∞	< 0.00010	∞	0.017	-
Semaphorin-3C	SEM3C_MOUSE	Sema3c	∞	< 0.00010	∞	< 0.00010	-
Septin-11	SEP11_MOUSE	Sept11	∞	< 0.00010	∞	< 0.00010	-
Septin-2	SEPT2_MOUSE	Sept2	∞	< 0.00010	∞	< 0.00010	-
Septin-5	SEPT5_MOUSE	Sept5	∞	< 0.00010	∞	< 0.00010	-
Septin-6	SEPT6_MOUSE	Sept6	∞	< 0.00010	∞	< 0.00010	-
Septin-7	SEPT7_MOUSE	Sept7	∞	< 0.00010	∞	< 0.00010	-
Septin-8	SEPT8_MOUSE	Sept8	∞	0.0001	∞	< 0.00010	-
Septin-9	SEPT9_MOUSE	Sept9	∞	< 0.00010	∞	< 0.00010	-
Serine protease HTRA1	HTRA1_MOUSE	Htra1	∞	< 0.00010	∞	< 0.00010	+
Serine/arginine-rich splicing factor 1	SRSF1_MOUSE	Srsf1	∞	< 0.00010	∞	< 0.00010	+
Serine/arginine-rich splicing factor 10	SRS10_MOUSE	Srsf10	∞	< 0.00010	∞	0.00016	+
Serine/arginine-rich splicing factor 3	SRSF3_MOUSE	Srsf3	∞	< 0.00010	∞	< 0.00010	+
Serine/arginine-rich splicing factor 5	SRSF5_MOUSE	Srsf5	∞	< 0.00010	∞	< 0.00010	+
Serine/arginine-rich splicing factor 6	SRSF6_MOUSE	Srsf6	∞	< 0.00010	∞	0.0014	+
Serine/arginine-rich splicing factor 7	SRSF7_MOUSE	Srsf7	∞	< 0.00010	∞	0.00037	+
Serine/threonine-protein kinase BRSK1	BRSK1_MOUSE	Brsk1	∞	< 0.00010	∞	< 0.00010	-
Serine/threonine-protein kinase DCLK1	DCLK1_MOUSE	Dclk1	∞	< 0.00010	∞	< 0.00010	+
Serine/threonine-protein kinase DCLK2	DCLK2_MOUSE	Dclk2	∞	< 0.00010	∞	< 0.00010	+
Serine/threonine-protein kinase MARK2	MARK2_MOUSE	Mark2	∞	< 0.00010	∞	0.00024	-
Serine/threonine-protein kinase MRCK beta	MRCKB_MOUSE	Cdc42bpb	∞	< 0.00010	∞	< 0.00010	-
Serine/threonine-protein kinase TAO1	TAOK1_MOUSE	Taok1	∞	< 0.00010	∞	< 0.00010	-
Serine/threonine-protein kinase TAO2	TAOK2_MOUSE	Taok2	∞	< 0.00010	∞	< 0.00010	-
Serine/threonine-protein phosphatase 2A 55 kDa regulatory subunit B alpha isoform	2ABA_MOUSE	Ppp2r2a	∞	< 0.00010	∞	< 0.00010	-
Serine/threonine-protein phosphatase 2A 56 kDa regulatory subunit epsilon isoform	2A5E_MOUSE	Ppp2r5e	∞	0.002	-	-	-
Serine/threonine-protein phosphatase 2A 56 kDa regulatory subunit gamma isoform	2A5G_MOUSE	Ppp2r5c	∞	< 0.00010	∞	0.00014	-
Serine/threonine-protein phosphatase 2A 65 kDa regulatory subunit A alpha isoform	2AAA_MOUSE	Ppp2r1a	∞	< 0.00010	∞	< 0.00010	+
Serine/threonine-protein phosphatase 2A catalytic subunit alpha isoform	PP2AA_MOUSE	Ppp2ca	∞	< 0.00010	∞	< 0.00010	+
Serine/threonine-protein phosphatase 2B catalytic subunit alpha isoform	PP2BA_MOUSE	Ppp3ca	∞	< 0.00010	∞	< 0.00010	+
Serine/threonine-protein phosphatase PGAM5, mitochondrial	PGAM5_MOUSE	Pgam5	∞	< 0.00010	∞	< 0.00010	-
Serine/threonine-protein phosphatase PP1-alpha catalytic subunit	PP1A_RAT	Ppp1ca	∞	< 0.00010	∞	< 0.00010	+
Serine/threonine-protein phosphatase PP1-beta catalytic subunit	PP1B_MOUSE	Ppp1cb	∞	< 0.00010	∞	< 0.00010	+
Serine-threonine kinase receptor-associated protein	STRAP_MOUSE	Strap	∞	< 0.00010	∞	< 0.00010	-
Serine--tRNA ligase, cytoplasmic	SYSC_MOUSE	Sars	∞	< 0.00010	∞	< 0.00010	-
Serpin H1	SERPH_MOUSE	Serpinh1	∞	0.0015	∞	< 0.00010	-
Serrate RNA effector molecule homolog	SRRT_MOUSE	Srrt	∞	< 0.00010	∞	0.00029	-
S-formylglutathione hydrolase	ESTD_MOUSE	Esd	∞	< 0.00010	-	-	-
SH3 and multiple ankyrin repeat domains protein 2	SHAN2_MOUSE	Shank2	∞	0.0027	∞	0.00038	-
SH3 and multiple ankyrin repeat domains protein 3	SHAN3_MOUSE	Shank3	-	-	∞	0.004	-
SH3 and PX domain-containing protein 2B	SPD2B_MOUSE	Sh3pxd2b	-	-	∞	0.0046	-
Short/branched chain specific acyl-CoA dehydrogenase, mitochondrial	ACDSB_MOUSE	Acadsb	∞	< 0.00010	-	-	-
Sideroflexin-1	SFXN1_MOUSE	Sfxn1	∞	0.002	∞	0.0046	+
Sideroflexin-3	SFXN3_MOUSE	Sfxn3	∞	< 0.00010	∞	< 0.00010	+
Signal peptidase complex catalytic subunit SEC11A	SC11A_MOUSE	Sec11a	∞	< 0.00010	-	-	-
Signal recognition particle 54 kDa protein	SRP54_MOUSE	Srp54	∞	< 0.00010	∞	< 0.00010	-
Signal recognition particle receptor subunit beta	SRPRB_MOUSE	Srprb	∞	< 0.00010	∞	< 0.00010	+
Signal recognition particle subunit SRP68	SRP68_MOUSE	Srp68	∞	< 0.00010	∞	< 0.00010	-
Signal-induced proliferation-associated 1-like protein 1	SI1L1_MOUSE	Sipa1l1	-	-	∞	0.00049	-
Sister chromatid cohesion protein PDS5 homolog B	PDS5B_MOUSE	Pds5b	∞	< 0.00010	∞	< 0.00010	-
Slit homolog 3 protein	SLIT3_MOUSE	Slit3	∞	< 0.00010	∞	0.00015	-
SLIT-ROBO Rho GTPase-activating protein 2	SRGP2_MOUSE	Srgap2	∞	< 0.00010	∞	0.00032	-
SLIT-ROBO Rho GTPase-activating protein 3	SRGP3_MOUSE	Srgap3	∞	< 0.00010	∞	0.0008	-
Small nuclear ribonucleoprotein Sm D3	SMD3_MOUSE	Snrpd3	∞	< 0.00010	∞	< 0.00010	-
Sodium/potassium-transporting ATPase subunit alpha-1	AT1A1_MOUSE	Atp1a1	∞	< 0.00010	∞	< 0.00010	+
Sodium/potassium-transporting ATPase subunit alpha-3	AT1A3_MOUSE	Atp1a3	∞	< 0.00010	16.8333	< 0.00010	+
Sodium/potassium-transporting ATPase subunit beta-1	AT1B1_MOUSE	Atp1b1	∞	< 0.00010	∞	< 0.00010	+
Sorbin and SH3 domain-containing protein 2	SRBS2_MOUSE	Sorbs2	∞	0.00048	∞	0.00014	-
Sorting and assembly machinery component 50 homolog	SAM50_MOUSE	Samm50	∞	< 0.00010	∞	< 0.00010	-
Sorting nexin-2	SNX2_MOUSE	Snx2	∞	< 0.00010	-	-	-
Sorting nexin-27	SNX27_MOUSE	Snx27	∞	< 0.00010	∞	< 0.00010	-
Sorting nexin-3	SNX3_MOUSE	Snx3	∞	< 0.00010	∞	0.00082	-
Spectrin alpha chain, non-erythrocytic 1	SPTN1_MOUSE	Sptan1	∞	< 0.00010	∞	< 0.00010	-
Spectrin beta chain, non-erythrocytic 1	SPTB2_MOUSE	Sptbn1	∞	< 0.00010	∞	< 0.00010	-
Spectrin beta chain, non-erythrocytic 2	SPTN2_RAT	Sptbn2	∞	0.0019	∞	< 0.00010	-
Spermidine synthase	SPEE_MOUSE	Srm	∞	0.00011	∞	< 0.00010	+
S-phase kinase-associated protein 1	SKP1_CAVPO	SKP1	∞	< 0.00010	∞	0.0003	-
Sphingosine-1-phosphate lyase 1	SGPL1_MOUSE	Sgpl1	∞	< 0.00010	∞	< 0.00010	-
Spliceosome RNA helicase Ddx39b	DX39B_MOUSE	Ddx39b	∞	< 0.00010	∞	< 0.00010	+
Splicing factor 3B subunit 1	SF3B1_MOUSE	Sf3b1	∞	< 0.00010	∞	0.00027	-
Splicing factor 3B subunit 3	SF3B3_MOUSE	Sf3b3	∞	0.0004	∞	< 0.00010	-
Splicing factor U2AF 35 kDa subunit	U2AF1_MOUSE	U2af1	∞	< 0.00010	∞	< 0.00010	+
Splicing factor U2AF 65 kDa subunit	U2AF2_MOUSE	U2af2	∞	< 0.00010	∞	< 0.00010	+
Splicing factor, proline- and glutamine-rich	SFPQ_MOUSE	Sfpq	∞	< 0.00010	∞	< 0.00010	+
Spondin-1	SPON1_MOUSE	Spon1	∞	< 0.00010	∞	< 0.00010	-
Squamous cell carcinoma antigen recognized by T-cells 3	SART3_MOUSE	Sart3	∞	< 0.00010	-	-	-
SRC kinase signaling inhibitor 1	SRCN1_MOUSE	Srcin1	∞	< 0.00010	∞	< 0.00010	-
SRC kinase signaling inhibitor 1	SRCN1_RAT	Srcin1	∞	< 0.00010	∞	< 0.00010	-
SRSF protein kinase 2	SRPK2_MOUSE	Srpk2	∞	< 0.00010	∞	0.00079	-
Staphylococcal nuclease domain-containing protein 1	SND1_MOUSE	Snd1	∞	< 0.00010	∞	< 0.00010	-
Sterile alpha and TIR motif-containing protein 1	SARM1_MOUSE	Sarm1	∞	0.0018	-	-	-
Sterol-4-alpha-carboxylate 3-dehydrogenase, decarboxylating	NSDHL_MOUSE	Nsdhl	∞	< 0.00010	∞	0.0056	+
STIP1 homology and U box-containing protein 1	CHIP_MOUSE	Stub1	-	-	∞	< 0.00010	-
Structural maintenance of chromosomes flexible hinge domain-containing protein 1	SMHD1_MOUSE	Smchd1	∞	0.00035	∞	0.0025	-
Structural maintenance of chromosomes protein 1A	SMC1A_MOUSE	Smc1a	∞	< 0.00010	-	-	-
Structural maintenance of chromosomes protein 2	SMC2_MOUSE	Smc2	-	-	∞	0.014	-
Structural maintenance of chromosomes protein 3	SMC3_MOUSE	Smc3	∞	< 0.00010	∞	0.01	-
Succinate dehydrogenase [ubiquinone] flavoprotein subunit, mitochondrial	SDHA_MOUSE	Sdha	7	< 0.00010	3.15789	0.00057	+
Succinate dehydrogenase [ubiquinone] iron-sulfur subunit, mitochondrial	SDHB_MOUSE	Sdhb	∞	0.0017	-	-	-
Succinate dehydrogenase cytochrome b560 subunit, mitochondrial	C560_MOUSE	Sdhc	∞	0.00014	-	-	-
Succinate-semialdehyde dehydrogenase, mitochondrial	SSDH_MOUSE	Aldh5a1	∞	0.0018	-	-	-
Succinyl-CoA:3-ketoacid coenzyme A transferase 1, mitochondrial	SCOT1_MOUSE	Oxct1	3.83333	0.00016	-	-	-
SUMO-activating enzyme subunit 1	SAE1_MOUSE	Sae1	∞	0.0012	-	-	-
SUMO-activating enzyme subunit 2	SAE2_MOUSE	Uba2	∞	< 0.00010	∞	0.0014	+
SUN domain-containing protein 2	SUN2_MOUSE	Sun2	∞	0.0003	-	-	-
SURP and G-patch domain-containing protein 2	SUGP2_MOUSE	Sugp2	∞	0.00054	-	-	-
SWI/SNF-related matrix-associated actin-dependent regulator of chromatin subfamily A member 5	SMCA5_MOUSE	Smarca5	∞	< 0.00010	∞	< 0.00010	-
Synapsin-1	SYN1_MOUSE	Syn1	∞	< 0.00010	26.2941	< 0.00010	-
Synapsin-2	SYN2_MOUSE	Syn2	∞	< 0.00010	∞	< 0.00010	-
Synapsin-3	SYN3_MOUSE	Syn3	-	-	∞	0.00022	-
Synaptic functional regulator FMR1	FMR1_MOUSE	Fmr1	-	-	∞	0.016	-
Synaptogyrin-3	SNG3_MOUSE	Syngr3	∞	< 0.00010	∞	< 0.00010	-
Synaptojanin-1	SYNJ1_MOUSE	Synj1	∞	0.00015	∞	0.00011	-
Synaptopodin	SYNPO_MOUSE	Synpo	-	-	∞	0.0017	-
Synaptosomal-associated protein 47	SNP47_MOUSE	Snap47	∞	< 0.00010	∞	0.00025	-
Synaptotagmin-1	SYT1_MOUSE	Syt1	∞	< 0.00010	∞	< 0.00010	-
Syndecan-4	SDC4_MOUSE	Sdc4	∞	0.0035	-	-	-
Syndetin	VPS50_MOUSE	Vps50	∞	< 0.00010	∞	0.0046	-
Syntaxin-1B	STX1B_MOUSE	Stx1b	∞	< 0.00010	∞	< 0.00010	-
Syntaxin-binding protein 1	STXB1_MOUSE	Stxbp1	∞	< 0.00010	∞	< 0.00010	+
Syntenin-1	SDCB1_MOUSE	Sdcbp	∞	< 0.00010	∞	< 0.00010	-
TAR DNA-binding protein 43	TADBP_MOUSE	Tardbp	∞	< 0.00010	∞	< 0.00010	+
TBC1 domain family member 10B	TB10B_MOUSE	Tbc1d10b	-	-	∞	0.00061	-
T-complex protein 1 subunit alpha	TCPA_MOUSE	Tcp1	∞	< 0.00010	∞	< 0.00010	+
T-complex protein 1 subunit beta	TCPB_MOUSE	Cct2	∞	< 0.00010	∞	< 0.00010	+
T-complex protein 1 subunit delta	TCPD_MOUSE	Cct4	∞	< 0.00010	∞	< 0.00010	+
T-complex protein 1 subunit epsilon	TCPE_MOUSE	Cct5	∞	< 0.00010	∞	< 0.00010	+
T-complex protein 1 subunit eta	TCPH_MOUSE	Cct7	∞	< 0.00010	∞	< 0.00010	+
T-complex protein 1 subunit gamma	TCPG_MOUSE	Cct3	∞	< 0.00010	∞	< 0.00010	+
T-complex protein 1 subunit theta	TCPQ_MOUSE	Cct8	∞	< 0.00010	∞	< 0.00010	+
T-complex protein 1 subunit zeta	TCPZ_MOUSE	Cct6a	∞	< 0.00010	∞	< 0.00010	+
Testican-1	TICN1_MOUSE	Spock1	∞	< 0.00010	∞	< 0.00010	-
Thioredoxin-related transmembrane protein 1	TMX1_MOUSE	Tmx1	∞	0.00015	∞	< 0.00010	+
Thioredoxin-related transmembrane protein 2	TMX2_MOUSE	Tmx2	∞	0.0025	∞	0.00054	+
THO complex subunit 2	THOC2_MOUSE	Thoc2	∞	< 0.00010	-	-	-
Threonine--tRNA ligase, cytoplasmic	SYTC_MOUSE	Tars	∞	< 0.00010	∞	< 0.00010	-
Tight junction protein ZO-1	ZO1_MOUSE	Tjp1	-	-	∞	0.016	-
Toll-interacting protein	TOLIP_MOUSE	Tollip	∞	0.0019	-	-	-
Traf2 and NCK-interacting protein kinase	TNIK_MOUSE	Tnik	∞	< 0.00010	∞	< 0.00010	+
Transcription activator BRG1	SMCA4_MOUSE	Smarca4	∞	< 0.00010	∞	< 0.00010	+
Transcription intermediary factor 1-beta	TIF1B_MOUSE	Trim28	∞	< 0.00010	∞	< 0.00010	+
Transcriptional activator protein Pur-alpha	PURA_MOUSE	Pura	∞	< 0.00010	∞	< 0.00010	-
Transcriptional activator protein Pur-beta	PURB_MOUSE	Purb	∞	< 0.00010	∞	< 0.00010	+
Transcriptional regulator ATRX	ATRX_MOUSE	Atrx	∞	0.0074	-	-	-
Transformer-2 protein homolog alpha	TRA2A_MOUSE	Tra2a	∞	< 0.00010	∞	< 0.00010	+
Transformer-2 protein homolog beta	TRA2B_MOUSE	Tra2b	∞	< 0.00010	-	-	-
Transforming protein RhoA	RHOA_MOUSE	Rhoa	∞	< 0.00010	∞	0.0028	-
Transitional endoplasmic reticulum ATPase	TERA_MOUSE	Vcp	∞	< 0.00010	∞	< 0.00010	+
Transketolase	TKT_MOUSE	Tkt	∞	< 0.00010	∞	0.0018	+
Translationally-controlled tumor protein	TCTP_MOUSE	Tpt1	∞	< 0.00010	∞	< 0.00010	-
Translocon-associated protein subunit delta	SSRD_MOUSE	Ssr4	∞	0.0061	-	-	-
Transmembrane emp24 domain-containing protein 7	TMED7_RAT	Tmed7	∞	0.0003	-	-	-
Transmembrane protein 33	TMM33_MOUSE	Tmem33	∞	< 0.00010	∞	< 0.00010	+
Transmembrane protein 43	TMM43_MOUSE	Tmem43	∞	< 0.00010	-	-	-
Transmembrane protein Tmp21	TMEDA_MESAU	TMED10	∞	0.00014	-	-	-
Transportin-1	TNPO1_MOUSE	Tnpo1	∞	< 0.00010	∞	0.00016	-
Transportin-2	TNPO2_MOUSE	Tnpo2	∞	< 0.00010	-	-	-
Tricarboxylate transport protein, mitochondrial	TXTP_MOUSE	Slc25a1	∞	0.0013	∞	< 0.00010	+
Trifunctional enzyme subunit alpha, mitochondrial	ECHA_MOUSE	Hadha	2.44	< 0.00010	-	-	-
Triosephosphate isomerase	TPIS_MOUSE	Tpi1	∞	< 0.00010	∞	0.0001	+
Tripartite motif-containing protein 2	TRIM2_MOUSE	Trim2	∞	0.0052	∞	0.0061	-
Tripartite motif-containing protein 3	TRIM3_MOUSE	Trim3	∞	< 0.00010	∞	< 0.00010	-
Tripartite motif-containing protein 46	TRI46_MOUSE	Trim46	∞	0.0077	∞	0.0092	-
Triple functional domain protein	TRIO_MOUSE	Trio	∞	0.0056	∞	0.00034	-
tRNA-splicing ligase RtcB homolog	RTCB_MOUSE	Rtcb	∞	< 0.00010	∞	< 0.00010	-
Tropomodulin-2	TMOD2_MOUSE	Tmod2	∞	< 0.00010	∞	< 0.00010	-
Tryptophan--tRNA ligase, cytoplasmic	SYWC_MOUSE	Wars	∞	0.001	∞	< 0.00010	-
Tubulin alpha-1A chain	TBA1A_CRIGR	TUBA1A	3.2801	< 0.00010	2.29219	0.00033	+
Tubulin alpha-1B chain	TBA1B_CRIGR	TUBA1B	∞	< 0.00010	∞	0.00058	+
Tubulin alpha-4A chain	TBA4A_MOUSE	Tuba4a	∞	< 0.00010	2.19366	< 0.00010	+
Tubulin beta-2B chain	TBB2B_MOUSE	Tubb2b	2.54947	< 0.00010	-	-	-
Tubulin beta-3 chain	TBB3_MOUSE	Tubb3	3.32121	< 0.00010	2.32	0.00019	+
Tubulin beta-4A chain	TBB4A_MOUSE	Tubb4a	∞	< 0.00010	∞	0.00097	-
Tubulin beta-4B chain	TBB4B_MOUSE	Tubb4b	3.01367	< 0.00010	-	-	-
Tubulin beta-5 chain	TBB5_CRIGR	TUBB5	2.38966	< 0.00010	-	-	-
Tumor susceptibility gene 101 protein	TS101_MOUSE	Tsg101	∞	< 0.00010	∞	0.0024	-
Twinfilin-1	TWF1_MOUSE	Twf1	∞	0.00027	-	-	-
Tyrosine-protein kinase BAZ1B	BAZ1B_MOUSE	Baz1b	∞	< 0.00010	∞	0.00089	-
Tyrosine-protein kinase Fyn	FYN_MOUSE	Fyn	∞	< 0.00010	∞	< 0.00010	-
Tyrosine-protein phosphatase non-receptor type 1	PTN1_MOUSE	Ptpn1	∞	< 0.00010	-	-	-
Tyrosine-protein phosphatase non-receptor type 9	PTN9_RAT	Ptpn9	-	-	∞	0.0033	-
Tyrosine--tRNA ligase, cytoplasmic	SYYC_MOUSE	Yars	∞	< 0.00010	∞	< 0.00010	+
U2 snRNP-associated SURP motif-containing protein	SR140_MOUSE	U2surp	∞	0.00074	-	-	-
U5 small nuclear ribonucleoprotein 200 kDa helicase	U520_MOUSE	Snrnp200	∞	< 0.00010	∞	< 0.00010	+
Ubiquitin carboxyl-terminal hydrolase 5	UBP5_MOUSE	Usp5	-	-	∞	0.00029	+
Ubiquitin carboxyl-terminal hydrolase 10	UBP10_MOUSE	Usp10	∞	< 0.00010	-	-	-
Ubiquitin carboxyl-terminal hydrolase 14	UBP14_MOUSE	Usp14	∞	0.00082	-	-	-
Ubiquitin carboxyl-terminal hydrolase 5	UBP5_MOUSE	Usp5	∞	< 0.00010	-	-	-
Ubiquitin carboxyl-terminal hydrolase 7	UBP7_MOUSE	Usp7	∞	0.0048	-	-	-
Ubiquitin carboxyl-terminal hydrolase isozyme L1	UCHL1_MOUSE	Uchl1	∞	< 0.00010	∞	< 0.00010	+
Ubiquitin thioesterase OTUB1	OTUB1_MOUSE	Otub1	∞	0.00028	-	-	-
Ubiquitin-40S ribosomal protein S27a	RS27A_MOUSE	Rps27a	8.625	< 0.00010	6.64706	< 0.00010	+
Ubiquitin-conjugating enzyme E2 N	UBE2N_MOUSE	Ube2n	∞	< 0.00010	-	-	-
Ubiquitin-conjugating enzyme E2 variant 1	UB2V1_MOUSE	Ube2v1	∞	< 0.00010	∞	< 0.00010	+
Ubiquitin-like modifier-activating enzyme 1	UBA1_MOUSE	Uba1	∞	< 0.00010	∞	< 0.00010	+
Ubiquitin-protein ligase E3A	UBE3A_MOUSE	Ube3a	∞	0.00082	-	-	-
UDP-glucose 6-dehydrogenase	UGDH_MOUSE	Ugdh	∞	0.0029	∞	0.001	-
UDP-N-acetylglucosamine--peptide N-acetylglucosaminyltransferase 110 kDa subunit	OGT1_MOUSE	Ogt	∞	< 0.00010	∞	< 0.00010	-
UMP-CMP kinase	KCY_MOUSE	Cmpk1	∞	< 0.00010	∞	< 0.00010	-
Unconventional myosin-Va	MYO5A_MOUSE	Myo5a	∞	< 0.00010	∞	< 0.00010	+
Unconventional myosin-VI	MYO6_MOUSE	Myo6	∞	0.00034	∞	< 0.00010	-
Unconventional myosin-XVIIIa	MY18A_MOUSE	Myo18a	∞	< 0.00010	∞	< 0.00010	-
UPF0568 protein C14orf166 homolog	CN166_MOUSE	C14orf166	∞	0.00015	∞	0.0061	-
Up-regulated during skeletal muscle growth protein 5	USMG5_MOUSE	Usmg5	-	-	∞	0.0033	-
Vacuolar protein sorting-associated protein 11 homolog	VPS11_MOUSE	Vps11	∞	0.00039	∞	0.00044	-
Vacuolar protein sorting-associated protein 16 homolog	VPS16_MOUSE	Vps16	∞	0.00054	∞	0.00024	-
Vacuolar protein sorting-associated protein 18 homolog	VPS18_MOUSE	Vps18	∞	< 0.00010	-	-	-
Vacuolar protein sorting-associated protein 26B	VP26B_MOUSE	Vps26b	∞	< 0.00010	-	-	-
Vacuolar protein sorting-associated protein 29	VPS29_MOUSE	Vps29	∞	0.00089	∞	0.0003	-
Vacuolar protein sorting-associated protein 35	VPS35_MOUSE	Vps35	∞	< 0.00010	∞	< 0.00010	+
Vacuolar protein sorting-associated protein 51 homolog	VPS51_MOUSE	Vps51	∞	< 0.00010	∞	< 0.00010	-
Vacuolar protein sorting-associated protein 52 homolog	VPS52_MOUSE	Vps52	-	-	∞	0.00025	-
Valine--tRNA ligase	SYVC_MOUSE	Vars	∞	< 0.00010	∞	< 0.00010	-
Vam6/Vps39-like protein	VPS39_MOUSE	Vps39	∞	< 0.00010	∞	0.0045	-
Very-long-chain (3R)-3-hydroxyacyl-CoA dehydratase 3	HACD3_MOUSE	Hacd3	∞	< 0.00010	∞	< 0.00010	+
Very-long-chain 3-oxoacyl-CoA reductase	DHB12_MOUSE	Hsd17b12	∞	< 0.00010	∞	< 0.00010	+
Very-long-chain enoyl-CoA reductase	TECR_MOUSE	Tecr	∞	0.00018	∞	0.00029	+
Vesicle-associated membrane protein-associated protein A	VAPA_MOUSE	Vapa	∞	< 0.00010	∞	< 0.00010	+
Vesicle-fusing ATPase	NSF_MOUSE	Nsf	∞	< 0.00010	∞	< 0.00010	+
Vesicle-trafficking protein SEC22b	SC22B_CRIGR	Sec22b	∞	< 0.00010	∞	0.0014	+
Vigilin	VIGLN_MOUSE	Hdlbp	∞	< 0.00010	∞	< 0.00010	-
Vimentin	VIME_MOUSE	Vim	2.18848	< 0.00010	2.35	< 0.00010	+
Visinin-like protein 1	VISL1_MOUSE	Vsnl1	∞	< 0.00010	∞	0.0011	-
Voltage-dependent anion-selective channel protein 1	VDAC1_RAT	Vdac1	∞	< 0.00010	10	< 0.00010	+
Voltage-dependent anion-selective channel protein 2	VDAC2_MOUSE	Vdac2	9.69231	< 0.00010	∞	< 0.00010	+
Voltage-dependent anion-selective channel protein 3	VDAC3_MOUSE	Vdac3	∞	< 0.00010	6.35	< 0.00010	+
V-type proton ATPase 116 kDa subunit a isoform 1	VPP1_MOUSE	Atp6v0a1	-	-	∞	0.00064	+
V-type proton ATPase catalytic subunit A	VATA_MOUSE	Atp6v1a	∞	< 0.00010	∞	< 0.00010	-
V-type proton ATPase subunit B, brain isoform	VATB2_MOUSE	Atp6v1b2	∞	< 0.00010	∞	< 0.00010	-
V-type proton ATPase subunit C 1	VATC1_MOUSE	Atp6v1c1	∞	< 0.00010	∞	0.00062	-
V-type proton ATPase subunit d 1	VA0D1_MOUSE	Atp6v0d1	-	-	∞	< 0.00010	-
WD repeat-containing protein 1	WDR1_MOUSE	Wdr1	∞	< 0.00010	-	-	-
WD repeat-containing protein 18	WDR18_MOUSE	Wdr18	∞	0.001	-	-	-
WD repeat-containing protein 37	WDR37_MOUSE	Wdr37	∞	< 0.00010	∞	< 0.00010	-
WD repeat-containing protein 47	WDR47_MOUSE	Wdr47	∞	0.0027	∞	0.00025	-
WD repeat-containing protein 7	WDR7_MOUSE	Wdr7	∞	< 0.00010	∞	< 0.00010	-
Wiskott-Aldrich syndrome protein family member 1	WASF1_MOUSE	Wasf1	∞	< 0.00010	∞	< 0.00010	-
Zinc finger C2HC domain-containing protein 1A	ZC21A_MOUSE	Zc2hc1a	∞	0.0031	∞	0.00027	-
Zinc finger protein 512	ZN512_MOUSE	Znf512	∞	< 0.00010	∞	0.0035	-
